# Supplementary material for: Plasma proteomic signature of age in healthy humans
Source: Aging Cell. 2018 Jul 11;17(5):e12799. doi: 10.1111/acel.12799 (PMC6156492; doi:10.1111/acel.12799)
Supplement: Supplementary file 3 [file ACEL-17-e12799-s003.xlsx]

## Sheet: Sheet1
				age + sex + study + race + plateID			age + sex + study + race + plateID + BMI + 1/CREAT
SomaId	EntrezGeneSymbol	UniProt	N	Beta	SE	P	Beta	SE	P
SL003869	GDF15	Q99988	240	0.017696	0.000839091	7.49335e-56	0.0173986	0.000830233	6.86737e-55
SL002704	PTN	P21246	240	0.0127826	0.000814947	2.76382e-38	0.0127126	0.00081724	1.39659e-37
SL004626	ADAMTS5	Q9UNA0	240	0.0125433	0.00083387	3.7714e-36	0.0126729	0.000842353	6.59871e-36
SL000428	CGA FSHB	P01215 P01225	240	0.0377904	0.00252926	8.16586e-36	0.0377375	0.00256513	8.1475e-35
SL007631	SOST	Q9BQB4	240	0.0163782	0.00114062	7.00256e-34	0.0162305	0.0011316	1.31705e-33
SL009400	CHRDL1	Q9BU40	240	0.011943	0.000839724	1.98526e-33	0.0118416	0.000807851	1.22038e-34
SL002785	NPPB	P16860	240	0.0266234	0.00220462	2.25015e-26	0.0261031	0.00218326	7.49486e-26
SL006527	EFEMP1	Q12805	239	0.00705138	0.000584312	2.52225e-26	0.00697982	0.000584012	8.16399e-26
SL000522	MMP12	P39900	239	0.0143565	0.00120444	7.59434e-26	0.0142136	0.00121204	4.24878e-25
SL006910	CTSV	O60911	239	-0.0116485	0.000997611	4.61162e-25	-0.0113437	0.000997357	5.60572e-24
SL009324	FSTL3	O95633	240	0.00768582	0.000660013	5.55296e-25	0.00735948	0.000615974	7.96844e-26
SL000283	B2M	P61769	240	0.00768428	0.000693329	3.4591e-23	0.00740335	0.000670202	5.7669e-23
SL001766	CGA CGB	P01215 P01233	240	0.0330733	0.0030161	8.15426e-23	0.0328037	0.00304103	3.73901e-22
SL008099	CAPG	P40121	239	0.0117449	0.00107167	8.86149e-23	0.0116745	0.00106875	1.45785e-22
SL001992	TNFRSF1A	P19438	239	0.00691428	0.000650955	1.02006e-21	0.00668254	0.000618363	3.37245e-22
SL000591	TIMP1	P01033	240	0.00573166	0.000544255	1.88917e-21	0.00554476	0.000538823	1.28733e-20
SL005156	NBL1	P41271	240	0.0101254	0.000964123	2.3273e-21	0.00976494	0.000938078	5.54003e-21
SL010390	CCDC80	Q76M96	240	0.00834918	0.000797777	3.02675e-21	0.00816377	0.000793461	1.30306e-20
SL001777	CST3	P01034	240	0.00597698	0.000591872	4.14496e-20	0.00571431	0.000560033	2.37959e-20
SL006029	CHIT1	Q13231	240	0.0174828	0.00176429	1.57512e-19	0.0175516	0.0017795	2.58404e-19
SL000466	IGFBP2	P18065	239	0.0135828	0.00137066	1.6159e-19	0.01376	0.00124816	7.05722e-23
SL010378	RET	P07949	239	-0.0122788	0.00124282	1.99305e-19	-0.0125393	0.00123721	3.97773e-20
SL002654	EPHA2	P29317	239	0.00653605	0.000664062	2.58748e-19	0.00641512	0.000666769	1.42064e-18
SL006230	LUM	P51884	239	0.00576964	0.000592134	5.15971e-19	0.00570807	0.000595922	1.90529e-18
SL002508	IL18BP	O95998	240	0.00725071	0.000744584	5.23206e-19	0.00710974	0.000735849	1.04356e-18
SL011499	PPY	P01298	239	0.0124064	0.00132687	7.86125e-18	0.0123176	0.00134567	3.44807e-17
SL007033	LTBP4	Q8N2S1	239	0.00620885	0.000665118	8.72159e-18	0.00604098	0.000639577	4.75185e-18
SL005172	IGFBP6	P24592	240	0.0057079	0.00061341	1.04464e-17	0.00532815	0.000571557	1.07337e-17
SL008631	DSC2	Q02487	239	0.0055092	0.000593073	1.19269e-17	0.00530607	0.000579293	3.30985e-17
SL011888	SMOC1	Q9H4F8	238	0.00555371	0.000600469	1.60736e-17	0.00542585	0.000600138	7.51649e-17
SL008178	DPT	Q07507	239	0.00736385	0.000801976	2.47658e-17	0.00716829	0.00077341	1.58461e-17
SL004646	LAYN	Q6UX15	239	0.00586776	0.000640593	2.88109e-17	0.00573766	0.000639446	1.16034e-16
SL003182	ITGAV ITGB5	P06756 P18084	239	0.00847645	0.000925594	2.92131e-17	0.0084569	0.000932857	6.23224e-17
SL012517	RSPO4	Q2I0M5	239	0.0119289	0.00130501	3.27858e-17	0.0116334	0.00130704	1.88045e-16
SL009207	DCTN2	Q13561	240	0.00690445	0.000756209	3.44477e-17	0.00698802	0.00074035	4.84161e-18
SL003733	DIABLO	Q9NR28	239	0.00552993	0.000611662	6.45649e-17	0.00543552	0.000617983	3.77728e-16
SL003323	CCL18	P55774	240	0.0116553	0.00131902	2.5015e-16	0.0112166	0.00128142	4.89832e-16
SL000022	FGA FGB FGG	P02671 P02675 P02679	238	0.00473967	0.000539306	3.58308e-16	0.00471846	0.000524654	1.03323e-16
SL005230	UNC5C	O95185	240	0.00554494	0.000631986	3.79971e-16	0.00540749	0.000618106	5.05678e-16
SL009412	DKK3	Q9UBP4	240	0.0066764	0.000764765	5.08833e-16	0.00658527	0.000735395	1.28173e-16
SL005115	SPON1	Q9HCB6	240	0.00657397	0.000755371	6.09023e-16	0.00645338	0.000745855	9.53887e-16
SL014092	CDON	Q4KMG0	240	-0.0060501	0.000708202	1.75586e-15	-0.00604932	0.000703005	1.30255e-15
SL006544	TGFBI	Q15582	240	0.00545656	0.000640902	2.12532e-15	0.00532924	0.000640817	8.53182e-15
SL012561	REG4	Q9BYZ8	240	0.00713845	0.000839235	2.23975e-15	0.00697725	0.000833501	5.98968e-15
SL001800	TNFRSF1B	P20333	239	0.00588868	0.000704875	6.14053e-15	0.00563881	0.000685585	1.56308e-14
SL000506	CGA LHB	P01215 P01229	240	0.0192363	0.00232421	1.00077e-14	0.019567	0.00236129	1.03378e-14
SL014983	HIST2H2BE	Q16778	239	0.00981222	0.00121203	3.25545e-14	0.00970392	0.00119864	3.56404e-14
SL007547	HAVCR2	Q8TDQ0	239	0.00616992	0.000774125	7.24415e-14	0.00604765	0.000774998	2.24858e-13
SL002731	FAS	P25445	238	0.00573326	0.000720996	8.25219e-14	0.00557592	0.000721916	3.74049e-13
SL003341	FGG	P02679	238	0.00461025	0.000582777	1.06966e-13	0.00459135	0.000568736	4.18635e-14
SL010612	DKK4	Q9UBT3	240	0.0104217	0.00131963	1.13251e-13	0.0102449	0.00133403	4.78766e-13
SL003643	GSTP1	P09211	239	0.00666081	0.000852602	1.96195e-13	0.00661403	0.000861891	5.0277e-13
SL001774	FABP3	P05413	240	0.00959911	0.00123261	2.26146e-13	0.009371	0.00100303	9.33459e-18
SL000254	ALB	P02768	240	0.00516997	0.000676957	5.78305e-13	0.00520538	0.00068287	6.80335e-13
SL011809	DCTPP1	Q9H773	239	0.00621978	0.000826839	1.18827e-12	0.00605775	0.000816904	2.44552e-12
SL002602	TFF2	Q03403	238	0.00599393	0.000803112	1.7254e-12	0.0061493	0.000796854	3.90146e-13
SL005430	SECTM1	Q8WVN6	238	0.0048787	0.000655553	1.96466e-12	0.00459121	0.000642959	1.28346e-11
SL005209	NOTCH3	Q9UM47	240	0.00484231	0.000656618	2.89891e-12	0.00478538	0.000654647	4.57723e-12
SL000525	MMP7	P09237	240	0.00886954	0.00120546	3.21136e-12	0.00873645	0.00122588	1.36701e-11
SL003183	CXCL10	P02778	239	0.00904413	0.0012296	3.29446e-12	0.00872893	0.00123244	1.79174e-11
SL004355	CCL3L1	P16619	238	0.00640116	0.000875043	4.24396e-12	0.00623559	0.000877633	1.58582e-11
SL004686	TNFSF15	O95150	239	0.00555491	0.000766094	6.18852e-12	0.00543308	0.000767307	1.81219e-11
SL000002	VEGFA	P15692	237	0.00402998	0.000555553	6.20304e-12	0.00378035	0.000545752	4.54896e-11
SL001998	TFPI	P10646	239	0.00539466	0.000746879	7.3223e-12	0.00529211	0.000752481	2.40186e-11
SL002506	PLAUR	Q03405	239	0.00532377	0.000740724	9.06853e-12	0.005177	0.000747747	4.55528e-11
SL003327	CFD	P00746	239	0.00467219	0.000651132	9.72949e-12	0.00449567	0.000651057	5.06593e-11
SL000406	CCL11	P51671	240	0.00776834	0.00108383	1.01036e-11	0.00740402	0.0010695	4.53e-11
SL003188	CXCL9	Q07325	238	0.00963396	0.00135316	1.37093e-11	0.0093594	0.00135966	5.79385e-11
SL008486	LGALS9	O00182	238	0.00549877	0.000775284	1.60934e-11	0.00536216	0.000774384	4.57156e-11
SL008382	CST5	P28325	240	0.0112025	0.00158162	1.67236e-11	0.0110332	0.00160001	5.30528e-11
SL000053	PLAT	P00750	240	0.00888124	0.00126022	2.06411e-11	0.00878955	0.00125412	2.74427e-11
SL007207	THBS4	P35443	239	0.00513047	0.000735835	3.24259e-11	0.0049577	0.000715942	4.52199e-11
SL000343	CTSB	P07858	239	0.00554084	0.000796571	3.57138e-11	0.00551829	0.000806797	7.40217e-11
SL010456	CST1	P01037	240	0.0101712	0.00146625	3.95738e-11	0.00986307	0.00148274	2.15375e-10
SL004140	EFNA4	P52798	239	0.00365004	0.000526075	3.95948e-11	0.00348227	0.000522126	1.96539e-10
SL003672	SOD3	P08294	234	0.00557853	0.000805448	4.44771e-11	0.005595	0.000815192	6.75364e-11
SL002093	H2AFZ	P0C0S5	239	0.00844942	0.00122662	5.29898e-11	0.00831928	0.00120785	5.60743e-11
SL018509	RSPO3	Q9BXY4	239	0.00577144	0.000841104	6.18811e-11	0.00565181	0.000854891	2.7352e-10
SL004579	MRC1	P22897	240	0.00447641	0.000652956	6.35896e-11	0.00445083	0.000653546	8.69844e-11
SL004863	TNFRSF19	Q9NS68	237	0.00508866	0.000745599	7.79185e-11	0.00475571	0.000744465	9.66156e-10
SL004867	CA3	P07451	240	0.0099158	0.00145967	9.13439e-11	0.00965093	0.00146747	3.29985e-10
SL009948	PLXNB2	O15031	240	0.00410541	0.000604647	9.31556e-11	0.00413018	0.000612408	1.27215e-10
SL012395	NTN1	O95631	237	0.00636466	0.000945065	1.31118e-10	0.00641114	0.000935949	7.10602e-11
SL005357	REG1A	P05451	239	0.00727322	0.00109464	2.16287e-10	0.00715813	0.00108897	3.36103e-10
SL002823	SELL	P14151	240	-0.00461611	0.000706374	3.99382e-10	-0.00478586	0.000703126	8.88821e-11
SL008360	FLRT2	O43155	240	0.00387632	0.000596651	4.95073e-10	0.00388568	0.000594939	4.25923e-10
SL000403	COL18A1	P39060	239	0.00406329	0.000625741	5.07638e-10	0.00379784	0.00061464	2.99291e-09
SL018946	UBE2G2	P60604	240	0.00440964	0.000681013	5.59103e-10	0.00425334	0.000642442	2.57279e-10
SL000519	CCL3	P10147	240	0.00879946	0.00136578	6.69975e-10	0.00828703	0.00135399	4.07987e-09
SL003744	LGALS3	P17931	240	0.00359332	0.000563708	9.8054e-10	0.003431	0.000547735	1.873e-09
SL014008	FUT5	Q11128	240	0.00701787	0.00111162	1.37606e-09	0.00705707	0.00112553	1.81216e-09
SL008614	EFNB1	P98172	238	0.00403735	0.00063994	1.42659e-09	0.00397349	0.000650321	4.36623e-09
SL008728	NRXN3	Q9HDB5	240	0.00450161	0.000715174	1.52605e-09	0.00436436	0.000692995	1.55619e-09
SL004814	COTL1	Q14019	238	0.0040511	0.000644041	1.58223e-09	0.00404061	0.000649314	2.37313e-09
SL005188	IL5RA	Q01344	239	0.00710943	0.00114119	2.18788e-09	0.0075146	0.00113245	2.38044e-10
SL012881	GPC6	Q9Y625	240	0.00441015	0.000713087	2.78381e-09	0.00448811	0.000714905	1.7356e-09
SL004858	GFRA1	P56159	239	0.00506988	0.000827192	3.78443e-09	0.00491587	0.000813257	6.15963e-09
SL008516	CST2	P09228	239	0.00905856	0.00147951	3.9164e-09	0.00880076	0.00150053	1.58977e-08
SL002561	PTHLH	P12272	239	0.00647811	0.00106064	4.24547e-09	0.00621283	0.00107384	2.4039e-08
SL000451	HSPA1A	P0DMV8	240	0.0044298	0.000731269	5.52567e-09	0.00436925	0.000715328	4.362e-09
SL006114	ROR1*	Q01973	240	0.00415207	0.000690014	6.85653e-09	0.00399989	0.000684117	1.74061e-08
SL001888	SLPI	P03973	240	0.00371434	0.000620787	8.22345e-09	0.00348058	0.000602502	2.50333e-08
SL002505	NPPA	P01160	240	0.0071535	0.00119713	8.56852e-09	0.00684214	0.00120203	3.87207e-08
SL004141	EFNA5	P52803	239	0.0032173	0.000540844	9.93335e-09	0.00305089	0.000533197	3.34004e-08
SL005191	LILRB2	Q8N423	240	0.00487231	0.000821004	1.06475e-08	0.00481432	0.000829234	2.15534e-08
SL010501	MAP2K2	P36507	239	0.00664982	0.00112172	1.10654e-08	0.00636647	0.00110326	2.59802e-08
SL004016	CXCL16	Q9H2A7	240	0.00380153	0.000643548	1.2308e-08	0.00368728	0.000642685	3.07069e-08
SL008810	NEGR1	Q7Z3B1	240	0.00369938	0.000627585	1.31475e-08	0.00361055	0.000612678	1.36637e-08
SL006610	ADAMTS13	Q76LX8	240	-0.00463841	0.000789043	1.4309e-08	-0.00474535	0.000777359	4.44648e-09
SL003703	BCL2A1	Q16548	239	0.00364092	0.000621393	1.59064e-08	0.00378026	0.000629615	7.64474e-09
SL000658	GAS1	P54826	240	0.00376015	0.000647677	2.09595e-08	0.00360362	0.000639573	5.19915e-08
SL005488	SPARCL1	Q14515	239	0.00391876	0.000687203	3.59073e-08	0.00399003	0.000690897	2.53794e-08
SL004557	CD59	P13987	239	0.00292453	0.000512865	3.59341e-08	0.00270841	0.000495004	1.18555e-07
SL002644	EGFR	P00533	239	-0.00224594	0.000396818	4.46771e-08	-0.00230111	0.000399564	2.75778e-08
SL004352	IL17F	Q96PD4	239	0.00502817	0.000890332	4.75901e-08	0.00475897	0.000886793	1.9927e-07
SL005193	JAM2	P57087	240	0.00358938	0.000640131	5.81846e-08	0.0034538	0.000639513	1.67775e-07
SL005152	RARRES2	Q99969	240	0.00447459	0.000799554	6.15004e-08	0.00413531	0.000704483	1.54186e-08
SL004650	FRZB	Q92765	239	0.00455528	0.00081852	7.22887e-08	0.00442618	0.000830816	2.41205e-07
SL004151	IL15RA	Q13261	239	0.00497364	0.000895543	7.66113e-08	0.00476886	0.000900451	2.8115e-07
SL005201	AMH	P03971	239	0.0033892	0.000613242	8.78178e-08	0.0031152	0.000605023	5.71242e-07
SL003522	ERP29	P30040	239	0.00513631	0.000931127	9.25571e-08	0.00493902	0.000865736	3.64217e-08
SL007274	EFNB2	P52799	238	0.00334381	0.00060801	1.01008e-07	0.00315816	0.000590927	2.22874e-07
SL005084	POSTN	Q15063	239	0.00392199	0.000713352	1.01438e-07	0.00384616	0.000711792	1.66089e-07
SL003329	CCL14	Q16627	240	0.00607017	0.00111045	1.18328e-07	0.00567873	0.00110241	5.63244e-07
SL003770	SFRP1	Q8N474	238	0.00429081	0.000784803	1.18668e-07	0.00437991	0.000794925	9.83031e-08
SL005789	STC1	P52823	240	0.00470134	0.000860507	1.201e-07	0.00451099	0.000869502	4.72237e-07
SL005158	CLEC4M	Q9H2X3	240	0.00221825	0.000406582	1.2474e-07	0.00224223	0.000406663	9.56191e-08
SL000250	SERPINF2	P08697	240	-0.00264584	0.000489297	1.58692e-07	-0.00264551	0.000496758	2.42644e-07
SL005213	RELT	Q969Z4	239	0.00381661	0.000707148	1.67548e-07	0.00349639	0.0006764	5.18687e-07
SL001938	INHBA	P08476	239	0.00570468	0.00105944	1.78273e-07	0.00552953	0.00104082	2.59335e-07
SL002528	PLA2G2A	P14555	240	0.00724949	0.00134711	1.80398e-07	0.00725223	0.00135283	2.04197e-07
SL000516	CCL7	P80098	240	0.00609044	0.00113501	1.94769e-07	0.00593157	0.00115362	5.89246e-07
SL004142	EFNB3	Q15768	238	0.00560783	0.00104566	1.9911e-07	0.00560033	0.0010567	2.77064e-07
SL003166	ALCAM	Q13740	240	0.00279834	0.000526653	2.52092e-07	0.0027547	0.000531145	4.76061e-07
SL000319	C5	P01031	240	0.00305808	0.000576635	2.64873e-07	0.00293111	0.000570792	6.07947e-07
SL000592	TIMP2	P16035	240	0.00279653	0.000533386	3.5531e-07	0.00271928	0.000527742	5.59272e-07
SL004733	LRP1	Q07954	238	0.00454013	0.00086819	3.81862e-07	0.00435811	0.000862245	8.96473e-07
SL000424	FGA FGB FGG	P02671 P02675 P02679	240	0.00211097	0.000403985	3.86902e-07	0.00212	0.000407274	4.34532e-07
SL004556	CD55	P08174	240	0.00342704	0.000656523	3.97099e-07	0.00323759	0.000651662	1.33331e-06
SL003190	CCL15	Q16663	240	0.0056794	0.00108853	4.01935e-07	0.00570052	0.0011	4.85442e-07
SL008865	PSMA2	P25787	240	0.00280328	0.000538214	4.19756e-07	0.00275109	0.000541233	7.78532e-07
SL000497	LAMA1 LAMB1 LAMC1	P25391 P07942 P11047	240	0.00498302	0.000958346	4.38126e-07	0.00492431	0.000965446	7.16527e-07
SL000308	SERPING1	P05155	240	0.0045872	0.000887803	5.12676e-07	0.00471722	0.000896059	3.26748e-07
SL013490	BOC	Q9BWV1	238	-0.00359997	0.000701206	6.03845e-07	-0.0035458	0.000703667	9.63493e-07
SL004258	ADIPOQ	Q15848	240	0.00612118	0.00119885	6.86076e-07	0.00640395	0.0011609	9.43663e-08
SL007179	EPHB2	P29323	240	0.00337646	0.000662368	7.1376e-07	0.00325847	0.000661186	1.6047e-06
SL004843	EFNA2	O43921	239	0.00277689	0.000546541	7.74869e-07	0.00263135	0.000545804	2.62864e-06
SL007502	CHST15	Q7LFX5	240	0.00331448	0.000654065	8.22999e-07	0.00334072	0.000656929	7.69945e-07
SL000459	IGHA1 IGHA2	P01876 P01877	239	0.00593731	0.001176	9.01753e-07	0.0061738	0.00119135	4.87264e-07
SL000613	PLAU	P00749	239	0.00390003	0.000774603	9.62602e-07	0.00379009	0.000776768	2.01507e-06
SL009349	FSTL1	Q12841	240	0.00253513	0.000504293	9.95631e-07	0.0024773	0.000508391	2.07045e-06
SL011069	PRSS27	Q9BQR3	238	-0.00308669	0.000614519	1.02101e-06	-0.00310767	0.000624102	1.27272e-06
SL000382	CKB CKM	P12277 P06732	239	-0.0104541	0.0021129	1.44616e-06	-0.0109364	0.00210895	4.79068e-07
SL004639	NTRK3	Q16288	238	0.00319772	0.000648441	1.56429e-06	0.00317989	0.000638913	1.28699e-06
SL005173	IL10RA	Q13651	240	0.00240184	0.000487737	1.60695e-06	0.00249425	0.000491321	8.02341e-07
SL000084	EGF	P01133	239	-0.00614572	0.00124834	1.62132e-06	-0.00624316	0.00126775	1.63621e-06
SL005195	LAG3	P18627	240	0.00578286	0.00117596	1.65909e-06	0.00570756	0.00119518	3.22306e-06
SL005218	SIGLEC7	Q9Y286	238	0.00332458	0.000678855	1.83075e-06	0.00334014	0.000692827	2.63575e-06
SL006694	CNDP1	Q96KN2	239	-0.00921571	0.00188742	1.95341e-06	-0.00941485	0.00190525	1.51305e-06
SL004821	S100A4	P26447	240	0.00425263	0.000873197	2.06374e-06	0.00416116	0.000878853	3.87106e-06
SL001990	IL1RN	P18510	238	0.00553732	0.00113733	2.0881e-06	0.00538056	0.00108418	1.37485e-06
SL004356	CCL4L1	Q8NHW4	238	0.00669923	0.0013762	2.09587e-06	0.00662089	0.00138519	3.17682e-06
SL008381	CTSF	Q9UBX1	240	0.00414745	0.000852849	2.1323e-06	0.00424428	0.000865397	1.79066e-06
SL016128	TXNDC12	O95881	240	0.00418119	0.000861902	2.25209e-06	0.00409035	0.000871484	4.65405e-06
SL000052	TNNT2	P45379	237	0.00516264	0.00106896	2.5033e-06	0.00500745	0.00107816	5.8259e-06
SL005087	IGFBP7	Q16270	240	0.00335313	0.000697297	2.73229e-06	0.00327686	0.000703887	5.51375e-06
SL006970	DLL1	O00548	239	0.00315196	0.000656779	2.86146e-06	0.00286499	0.000649521	1.59583e-05
SL007804	BGN	P21810	238	0.00464783	0.00097492	3.3111e-06	0.00461119	0.000973054	3.81824e-06
SL003340	CHI3L1	P36222	240	0.011059	0.00232377	3.42163e-06	0.0109133	0.00234234	5.42202e-06
SL003332	MMP17	Q9ULZ9	239	0.00380547	0.000803111	3.76413e-06	0.00386657	0.000811605	3.40085e-06
SL004673	CTSS	P25774	240	0.00350391	0.000741975	4.03545e-06	0.00335089	0.000743789	1.06364e-05
SL010617	TPSB2	P20231	240	0.0088072	0.00186511	4.04124e-06	0.00851392	0.00185688	7.51431e-06
SL000474	IL16	Q14005	237	0.00304087	0.000647714	4.59727e-06	0.00304705	0.000617984	1.60012e-06
SL006397	NRP1	O14786	240	0.00270854	0.0005773	4.62937e-06	0.00275268	0.000577206	3.31922e-06
SL004149	IL13RA1	P78552	237	0.00411884	0.000878865	4.76914e-06	0.00422777	0.000887019	3.38458e-06
SL004137	EPHA1	P21709	237	0.00565135	0.00120696	4.86038e-06	0.0053835	0.00119173	1.01504e-05
SL000437	HP	P00738	239	0.00905021	0.00193632	5.02251e-06	0.00892745	0.00194885	7.66891e-06
SL006924	AGRP	O00253	239	-0.00403998	0.000866636	5.30344e-06	-0.00397574	0.00087437	8.89116e-06
SL014248	SEMA6B	Q9H3T3	239	0.00325601	0.000699596	5.48417e-06	0.00326707	0.000709775	6.96197e-06
SL005764	CD163	Q86VB7	239	0.00505932	0.00108747	5.52674e-06	0.00510765	0.00109494	5.30043e-06
SL005699	APOL1	O14791	240	-0.00404913	0.000871797	5.7095e-06	-0.00413117	0.000869609	3.60518e-06
SL000247	PGD	P52209	240	-0.0144607	0.00312537	6.17415e-06	-0.0144457	0.00315872	7.91159e-06
SL010348	FN1	P02751	240	0.00295011	0.000642843	7.28979e-06	0.00303604	0.000654521	5.93932e-06
SL016554	PDE9A	O76083	237	0.00497101	0.00108386	7.42442e-06	0.00477568	0.00109581	2.00253e-05
SL004126	TNFRSF9	Q07011	237	0.00347799	0.000762522	8.29041e-06	0.00334466	0.0007637	1.82949e-05
SL002688	SPP1	P10451	239	0.00501876	0.00110504	8.98925e-06	0.00479032	0.00110444	2.17742e-05
SL018256	CHKB	Q9Y259	239	-0.00431224	0.000958249	1.07662e-05	-0.00433945	0.000973784	1.31511e-05
SL000321	C5 C6	P01031 P13671	240	0.00281845	0.000629147	1.17321e-05	0.00269944	0.000607946	1.40562e-05
SL014009	HDGFRP2	Q7Z4V5	238	0.00355993	0.000798798	1.30096e-05	0.00348829	0.000801871	2.06662e-05
SL004458	PI3	P19957	240	0.0052621	0.00118758	1.44702e-05	0.00494838	0.00117275	3.54654e-05
SL008372	FLRT3	Q9NZU0	238	0.00382766	0.000863728	1.44823e-05	0.00377289	0.000874383	2.39588e-05
SL010470	SEMA3E	O15041	240	0.00647324	0.00146995	1.62508e-05	0.00663756	0.00148162	1.18577e-05
SL000322	C6	P13671	240	0.00246129	0.00056393	1.91874e-05	0.00246373	0.000571209	2.40505e-05
SL018548	SERPINA3	P01011	240	0.00290759	0.000666267	1.9231e-05	0.00285931	0.000670824	2.97114e-05
SL000145	IL1R2	P27930	240	-0.00307742	0.000705218	1.92487e-05	-0.00301972	0.000717171	3.67815e-05
SL011068	IL17RC	Q8NAC3	237	0.00417064	0.000955994	1.94417e-05	0.00413444	0.000971084	3.046e-05
SL012707	PCSK9	Q8NBP7	240	0.00383364	0.000884203	2.16668e-05	0.00379876	0.000887063	2.73433e-05
SL004209	ANXA2	P07355	238	0.00394301	0.000909555	2.17934e-05	0.00385739	0.000916532	3.71895e-05
SL000064	KLK7	P49862	240	-0.00400212	0.000926014	2.29616e-05	-0.00406732	0.000927071	1.76101e-05
SL000251	AHSG	P02765	239	-0.00220898	0.000512281	2.39658e-05	-0.00222812	0.000518935	2.61372e-05
SL004724	KAT6A	Q92794	239	0.00268818	0.000623519	2.40413e-05	0.00265616	0.000628199	3.42681e-05
SL002755	PAPPA	Q13219	240	0.00546569	0.00126918	2.4493e-05	0.00528237	0.0012778	5.02662e-05
SL004180	TNFRSF8	P28908	238	0.00272507	0.000634548	2.58307e-05	0.00265622	0.000639428	4.64696e-05
SL000280	GOT1	P17174	240	0.00479233	0.00111668	2.60643e-05	0.00495118	0.00112335	1.61614e-05
SL000164	MB	P02144	239	0.00410753	0.000957274	2.61839e-05	0.00367052	0.00093398	0.00011308
SL008380	CTSZ	Q9UBR2	240	0.00372528	0.000868637	2.63853e-05	0.00362282	0.000874722	4.87161e-05
SL006675	CKAP2	Q8WWK9	240	0.00288493	0.000673538	2.6986e-05	0.00307958	0.000680048	9.61556e-06
SL003930	HPGD	P15428	239	0.00298554	0.000700994	2.98912e-05	0.00309036	0.000712003	2.14977e-05
SL003302	CCL23	P55773	239	0.00376618	0.000884569	3.00616e-05	0.00353163	0.000876585	7.66871e-05
SL007328	JAG1	P78504	240	0.00277349	0.000652388	3.08166e-05	0.00271831	0.000651695	4.32227e-05
SL001973	SCGB2A1	O75556	240	0.00253781	0.000596978	3.08401e-05	0.00258893	0.000607089	2.94519e-05
SL018900	FTCD	O95954	240	-0.0122687	0.00289368	3.23126e-05	-0.0121342	0.00287239	3.47511e-05
SL008177	C1QBP	Q07021	238	0.002072	0.000490426	3.4469e-05	0.00200906	0.000496111	7.07093e-05
SL002782	ADM	P35318	237	0.00245815	0.000583079	3.58388e-05	0.00248134	0.000592337	4.03587e-05
SL000408	EPO	P01588	240	0.00512217	0.00121678	3.66001e-05	0.00516468	0.00122264	3.47814e-05
SL001880	IFNB1	P01574	237	0.00409212	0.000972031	3.6724e-05	0.00412327	0.000994375	4.7968e-05
SL004208	ANXA1	P04083	239	0.00400796	0.000953414	3.75378e-05	0.00383164	0.000954494	8.12298e-05
SL003320	FIGF	O43915	239	0.00439216	0.00105564	4.47784e-05	0.00433625	0.00107361	7.36787e-05
SL003177	ICAM2	P13598	239	0.00253927	0.000610569	4.51086e-05	0.00256919	0.000619815	4.81201e-05
SL000344	CTSD	P07339	237	0.0037743	0.000909512	4.69335e-05	0.00381396	0.000924867	5.26011e-05
SL006777	FETUB	Q9UGM5	237	-0.00475856	0.00114735	4.73889e-05	-0.00506186	0.00114755	1.60113e-05
SL003060	FGFR1	P11362	240	0.00261585	0.000631011	4.75624e-05	0.00251565	0.000619236	6.69873e-05
SL005168	GHR	P10912	240	-0.00475167	0.00114912	4.96186e-05	-0.00506327	0.00099833	8.21074e-07
SL008945	TGM3	Q08188	240	0.0149574	0.00361817	4.98378e-05	0.0151436	0.00369445	5.78716e-05
SL000089	TGFB3	P10600	238	0.00266604	0.000644958	5.00391e-05	0.00264474	0.000651237	6.75455e-05
SL004118	ACP5	P13686	240	0.00294734	0.000713627	5.06291e-05	0.0029637	0.000718841	5.25627e-05
SL011769	ANP32B	Q92688	238	0.00439304	0.00106831	5.45885e-05	0.00397586	0.00106365	0.000235585
SL012538	CDNF	Q49AH0	240	0.00283137	0.00068944	5.56333e-05	0.00246829	0.00065296	0.000200592
SL009210	POMC	P01189	239	0.00505105	0.00123557	6.00668e-05	0.00453164	0.00121101	0.000231745
SL000510	LYZ	P61626	240	0.00190086	0.000465512	6.11257e-05	0.00175594	0.00046372	0.000195742
SL000458	IFNGR1	P15260	237	0.00320043	0.000788165	6.72214e-05	0.00306162	0.000800741	0.000170755
SL000678	GNLY	P22749	239	0.00516713	0.00127382	6.81829e-05	0.00478566	0.00128071	0.000236393
SL004492	TLR2	O60603	238	0.00298942	0.000738676	7.08797e-05	0.00300242	0.00075179	8.82315e-05
SL004875	IL1RL2	Q9HB29	239	0.00303317	0.000750015	7.16011e-05	0.00304758	0.000761215	8.47497e-05
SL016969	CSRP3	P50461	239	0.00424224	0.00105109	7.39532e-05	0.00419554	0.00107044	0.000117805
SL004400	F9	P00740	239	0.00241624	0.000599146	7.49033e-05	0.00231907	0.00056453	5.59015e-05
SL004804	CADM3	Q8N126	237	0.00269076	0.000668065	7.66367e-05	0.00258544	0.000672096	0.000156207
SL000325	C9	P02748	240	0.00321195	0.000799054	7.88078e-05	0.0030506	0.000795285	0.000162345
SL004871	TNFRSF21	O75509	240	0.00272792	0.000681344	8.39521e-05	0.00261157	0.000680302	0.00016051
SL010457	DLL4	Q9NR61	238	0.00333665	0.000833899	8.49829e-05	0.00319495	0.000845265	0.000201273
SL000055	CDH1	P12830	240	0.00201374	0.000503818	8.62286e-05	0.00195657	0.000511567	0.00016943
SL008639	IDS	P22304	239	0.00397109	0.000995568	8.91706e-05	0.00416295	0.00100807	5.12279e-05
SL000521	MMP1	P03956	240	0.00826747	0.00207828	9.29048e-05	0.00758649	0.00208846	0.000347247
SL010388	PRSS2	P07478	240	0.00529181	0.00133571	9.90267e-05	0.00511951	0.00135968	0.000212204
SL009089	BCAN	Q96GW7	239	-0.00380696	0.000962961	0.000102468	-0.0037714	0.000935302	7.56496e-05
SL001902	BCAM	P50895	239	0.00294489	0.000745339	0.000103397	0.00279277	0.000681135	5.76825e-05
SL004671	TNFRSF13C	Q96RJ3	237	-0.00340195	0.000861471	0.00010449	-0.00324224	0.000863565	0.000221642
SL000346	CTSH	P09668	238	0.00444312	0.00113196	0.000114532	0.0041972	0.00113932	0.00028799
SL003168	CCL27	Q9Y4X3	239	0.00297814	0.000759993	0.000117345	0.00275856	0.000756008	0.000327439
SL000323	C7	P10643	240	0.00351087	0.000898349	0.00012209	0.00350066	0.000862731	6.82963e-05
SL014268	CD200	P41217	237	0.00285446	0.000737088	0.000140532	0.002691	0.000734049	0.00030805
SL004837	INHBA INHBB	P08476 P09529	239	0.00354017	0.000919705	0.000153398	0.00347099	0.000930879	0.000243587
SL000565	REN	P00797	239	0.00576448	0.00149777	0.000153718	0.00539036	0.00150267	0.000410063
SL008773	CD109	Q6YHK3	238	0.00310169	0.000808008	0.0001599	0.00304462	0.000812177	0.000226253
SL011770	LCMT1	Q9UIC8	239	0.0025657	0.000669077	0.000162192	0.00260914	0.000682897	0.000172199
SL014028	ENTPD5	O75356	240	0.002739	0.000717739	0.000173906	0.00279235	0.000730967	0.000172411
SL003970	PTH	P01270	240	0.0045317	0.00118791	0.00017476	0.00483566	0.00118595	6.30966e-05
SL000024	F3	P13726	238	0.00432069	0.00113665	0.000184427	0.0043267	0.00114289	0.000196803
SL003679	IGF2R	P11717	240	0.00230977	0.000609082	0.000190462	0.00231502	0.0006123	0.000200061
SL000306	NPPB	P16860	240	0.00465337	0.00122739	0.000191137	0.00455698	0.00124993	0.000330855
SL001802	IFNG	P01579	239	0.00311014	0.000820704	0.000192556	0.00302529	0.000831293	0.000339177
SL004147	IL10RB	Q08334	239	0.00243303	0.000643226	0.000197769	0.00234928	0.000655274	0.00041306
SL005233	EDA2R	Q9HAV5	237	0.00361752	0.000960023	0.000209234	0.00353412	0.000973238	0.000349858
SL008588	CD84	Q9UIB8	238	0.00272668	0.000724814	0.000214006	0.00272352	0.000736384	0.000272861
SL000360	F10	P00742	239	-0.00240325	0.000638938	0.000214257	-0.00245865	0.000643349	0.000171578
SL010349	FN1	P02751	238	0.00448277	0.0011925	0.000216251	0.00461943	0.00120836	0.000170955
SL004143	GFRA2	O00451	239	0.00305852	0.000817512	0.000231046	0.00309184	0.000831145	0.000251665
SL003193	CCL21	O00585	240	-0.00289733	0.00077696	0.000241618	-0.00289541	0.000769994	0.000216176
SL000357	F9	P00740	239	0.00225156	0.000603985	0.00024295	0.00214067	0.000569628	0.00021827
SL003793	MAP2K1	Q02750	239	0.00281959	0.000760986	0.000264385	0.00283497	0.000776211	0.000323299
SL003301	CCL23	P55773	240	0.00326674	0.000883605	0.000272244	0.00304973	0.000868362	0.000536803
SL006512	HGFAC	Q04756	238	0.00405587	0.0011054	0.000302469	0.00404567	0.00112484	0.000396549
SL004805	CADM1	Q9BY67	238	0.00215094	0.000586556	0.000304796	0.00202842	0.000590813	0.000710261
SL003362	C3	P01024	240	0.00323312	0.000881999	0.000305811	0.00324016	0.000826106	0.000116408
SL004536	HAMP	P81172	240	0.0116822	0.00318754	0.000306621	0.0109432	0.00310827	0.000520537
SL008936	CHL1	O00533	239	0.00248677	0.000679561	0.000313274	0.00238894	0.000672575	0.00046573
SL004351	IL25	Q9H293	237	0.00362816	0.000994112	0.000325287	0.00352925	0.00100784	0.000558151
SL005184	IL12B IL23A	P29460 Q9NPF7	240	0.00434669	0.00119699	0.00034699	0.00400619	0.00118604	0.000860386
SL000124	MMP2	P08253	240	0.00205881	0.000568133	0.00035669	0.00212162	0.000569522	0.000246498
SL019979	HIST3H2A	Q7L7L0	239	0.00244008	0.000673617	0.000358897	0.0023154	0.000674318	0.000708695
SL008193	NID2	Q14112	240	0.00295919	0.000818248	0.000366351	0.00285787	0.000825101	0.000637349
SL000045	IGFBP3	P17936	240	-0.00257724	0.000712968	0.000368622	-0.00257274	0.000722158	0.000447843
SL007429	GPNMB	Q14956	240	0.00267863	0.000743513	0.00038531	0.00245934	0.000737226	0.000993719
SL004081	DCN	P07585	240	0.00253093	0.000702519	0.000385335	0.00241239	0.000708358	0.000781145
SL004438	CST6	Q15828	240	-0.0036228	0.001009	0.000402776	-0.00378613	0.00100429	0.000208469
SL000415	CFH	P08603	240	0.00185239	0.000516485	0.000408596	0.00175393	0.000481369	0.000333481
SL008933	PARK7	Q99497	238	0.00427682	0.00119245	0.000409192	0.00419844	0.00121269	0.000641875
SL005179	IL36B	Q9NZH7	239	0.00400934	0.00111862	0.000412448	0.0038039	0.00113912	0.000982879
SL001797	KLK6	Q92876	240	0.00229165	0.000640522	0.000421769	0.00235282	0.000650027	0.000364179
SL003326	CXCL11	O14625	240	0.00674646	0.00188737	0.000426766	0.0065905	0.0019174	0.000699477
SL010454	CNTN4	Q8IWV2	240	0.00221163	0.000622707	0.000463559	0.00215209	0.000610688	0.000514308
SL005572	GSN	P06396	240	0.00209487	0.000591532	0.000480916	0.00196426	0.000596608	0.00115276
SL008158	HIST1H3A	P68431	239	0.0037516	0.00106288	0.000502067	0.00359671	0.0010593	0.000810041
SL010458	ESM1	Q9NQ30	240	0.00305871	0.000867654	0.000509616	0.00293155	0.000848774	0.000659738
SL004360	NTF4	P34130	236	0.00331857	0.000942221	0.000517102	0.00298015	0.000929396	0.00154146
SL014229	CD83	Q01151	239	0.00356792	0.00101572	0.000533434	0.0036515	0.00103536	0.000509697
SL008623	CNTN2	Q02246	239	0.00371283	0.00105737	0.000535997	0.00377562	0.00105622	0.000429087
SL000039	CXCL8	P10145	237	0.00320083	0.000912336	0.000542573	0.00300259	0.000923691	0.00132964
SL005160	ESAM	Q96AP7	240	0.00273824	0.000782715	0.000560966	0.00259652	0.000788837	0.00115593
SL007640	CLEC7A	Q9BXN2	239	0.00394274	0.00112963	0.00057781	0.00367063	0.00114738	0.00157696
SL010465	MATN2	O00339	240	0.0023118	0.000663155	0.000586084	0.00224022	0.000670387	0.00097432
SL005212	PRLR	P16471	238	0.00335457	0.000963628	0.000597212	0.00328004	0.000982279	0.000983927
SL000074	TP53	P04637	239	0.00220606	0.000634993	0.000611822	0.0022103	0.000645493	0.000732616
SL007059	LY86	O95711	238	0.00216712	0.000625398	0.000632009	0.00218328	0.000639175	0.000755076
SL013872	LRP1B	Q9NZR2	240	0.00236251	0.00068364	0.000652367	0.00238306	0.000684914	0.000602922
SL000570	SCT	P09683	239	0.00362177	0.00104817	0.00065392	0.00357412	0.00106429	0.0009211
SL000540	PLG	P00747	239	0.00316838	0.000918352	0.000666119	0.00320291	0.000935029	0.000729398
SL003951	BDNF	P23560	239	0.00500503	0.00145274	0.00067757	0.00476979	0.00147374	0.00139233
SL005629	NAGK	Q9UJ70	239	0.00363121	0.00105464	0.000682734	0.00348262	0.00106062	0.00118853
SL010288	CA6	P23280	240	-0.00556601	0.00161794	0.00068921	-0.00548155	0.00163858	0.000962321
SL003653	PGK1	P00558	239	0.00330916	0.000964207	0.000709798	0.00321866	0.000973312	0.00109796
SL000062	KLK3	P07288	240	0.00636177	0.00186226	0.000749734	0.00607908	0.0018591	0.00124384
SL000051	CRP	P02741	240	0.00960813	0.00282735	0.000797969	0.00901903	0.00259748	0.000618367
SL001897	SPINT2	O43291	240	0.0035698	0.00105344	0.000824997	0.00359607	0.00107398	0.000952197
SL013165	HMGN1	P05114	240	0.00340125	0.00101069	0.000894735	0.00320464	0.00101626	0.00183289
SL007153	LPO	P22079	238	-0.00433446	0.00129072	0.000918169	-0.00433058	0.00130118	0.00102181
SL000508	LTA LTB	P01374 Q06643	239	-0.00309336	0.000922548	0.000933841	-0.00319633	0.000935525	0.000752294
SL010371	ENTPD1	P49961	237	0.00216805	0.000648862	0.000973619	0.00218329	0.000656096	0.00102418
SL004159	TNFRSF10D	Q9UBN6	237	0.00274041	0.000821455	0.000991377	0.00243692	0.000817065	0.0031766
SL000383	CKM	P06732	239	-0.00535477	0.00160538	0.000991863	-0.00556278	0.00162221	0.000720079
SL004260	RETN	Q9HD89	240	0.00349155	0.00105296	0.00105996	0.00326663	0.0010499	0.00210221
SL006448	HRG	P04196	240	0.0031125	0.000940144	0.00107922	0.00305405	0.000955375	0.00158887
SL005185	IL23R	Q5VWK5	240	-0.00361868	0.00109309	0.00107977	-0.00347858	0.00110698	0.00189988
SL003196	CCL17	Q92583	240	0.00584609	0.00176964	0.00110567	0.00552797	0.00179461	0.0023242
SL000070	GPC3	P51654	239	-0.00326742	0.000992936	0.0011559	-0.00322059	0.00100421	0.00153595
SL019019	PIANP	Q8IYJ0	240	0.0024555	0.000747052	0.00117	0.00215262	0.000694378	0.00218052
SL008822	ADGRE2	Q9UHX3	240	0.00316298	0.000964934	0.00120617	0.00307166	0.000970611	0.00176613
SL000541	PLG	P00747	240	-0.00198917	0.000607564	0.00122223	-0.001996	0.000617323	0.00140654
SL009054	NRXN1	P58400	239	0.00227319	0.000694826	0.00123297	0.00211964	0.000659932	0.00151152
SL000455	JUN	P05412	240	0.00235959	0.000721586	0.00123891	0.00240098	0.000734542	0.00124899
SL010369	CA4	P22748	239	0.00262286	0.000804387	0.00127922	0.0025985	0.000804253	0.00141854
SL018971	ZNRF3	Q9ULT6	238	0.00344405	0.00106469	0.00139632	0.00299932	0.00105138	0.00474008
SL002762	CHGA	P10645	240	0.0088199	0.00272746	0.00139957	0.00840291	0.00275201	0.0025341
SL003201	KDR	P35968	240	-0.002086	0.000645521	0.00141016	-0.0022241	0.000641667	0.00063182
SL007181	TYK2	P29597	240	0.00369349	0.00114422	0.00142692	0.00343062	0.00106847	0.00151635
SL000695	LCN2	P80188	240	0.00220758	0.000683941	0.001428	0.00192223	0.000664465	0.00419021
SL004899	HSPA8	P11142	240	0.00279021	0.000870321	0.00153557	0.0027572	0.000876942	0.00188937
SL003310	VEGFA	P15692	240	0.00504461	0.00157375	0.00153809	0.00484032	0.00158411	0.00251661
SL004712	CXCL12	P48061	240	0.00228422	0.000716106	0.00162027	0.00212741	0.000710017	0.00303792
SL004672	TNFRSF17	Q02223	240	0.00245957	0.000772234	0.00164613	0.00237196	0.000775809	0.00250168
SL010450	CD48	P09326	238	0.00217916	0.000685679	0.00168595	0.00213413	0.000691604	0.00228602
SL003774	BCL2L2	Q92843	238	0.00301337	0.000948646	0.00169489	0.00289144	0.000963307	0.00299035
SL007173	GRN	P28799	240	0.00180027	0.000569002	0.00176481	0.00159121	0.000562509	0.00509264
SL000249	SERPINA1	P01009	238	0.00256697	0.000812091	0.00178407	0.00257887	0.000825286	0.00201434
SL006378	ESD	P10768	239	0.00506001	0.00161331	0.00193238	0.00495092	0.00163119	0.00268714
SL004134	CD27	P26842	240	0.00221743	0.00070706	0.00193322	0.00204788	0.000704031	0.00399031
SL003764	NCAM1	P13591	240	0.00215562	0.000687789	0.00194586	0.0020754	0.000667063	0.00210297
SL005234	GDF9	O60383	238	0.00385049	0.00123229	0.00200905	0.00378493	0.00124745	0.00269723
SL007327	OLR1	P78380	239	0.00415135	0.00133688	0.0021388	0.00394687	0.00134168	0.00360497
SL007206	THBS2	P35442	240	0.00311914	0.00100536	0.00215688	0.00316236	0.000991987	0.00163583
SL006705	PFDN5	Q99471	239	0.00219416	0.000708269	0.00219025	0.0021351	0.000718392	0.00327961
SL002621	MDK	P21741	238	0.00366185	0.00118331	0.00221508	0.00356767	0.00120369	0.0033654
SL011510	SST	P61278	237	0.00223126	0.000722615	0.00226564	0.00212556	0.00073764	0.00434332
SL008835	ASGR1	P07306	239	0.00306377	0.000993522	0.00229295	0.00298871	0.000991842	0.00288026
SL000420	FTH1 FTL	P02794 P02792	240	0.00727977	0.00237338	0.00241677	0.00674438	0.00233771	0.00429228
SL000011	AFP	P02771	239	0.0028827	0.000946515	0.00259179	0.00301246	0.000955425	0.0018361
SL008609	FCGR3B	O75015	240	0.00288465	0.00094814	0.00261692	0.00272727	0.000936538	0.00395006
SL000507	LTA LTB	P01374 Q06643	240	-0.00233652	0.000768028	0.00261847	-0.0024579	0.000768688	0.00158453
SL000546	PRL	P01236	238	-0.00331971	0.00109822	0.00278809	-0.00340338	0.00111071	0.00245056
SL000640	NID1	P14543	240	0.00233957	0.000774406	0.00280074	0.00218531	0.000783435	0.00573131
SL011533	SGTA	O43765	240	-0.00666604	0.00221092	0.00285514	-0.00666819	0.00224535	0.00330172
SL002524	CD4	P01730	240	0.00244187	0.00081039	0.00287193	0.00236836	0.00082504	0.00448596
SL003324	F10	P00742	240	-0.00201646	0.000669521	0.00288469	-0.00203168	0.000672628	0.00281376
SL004759	EIF5	P55010	239	0.00409388	0.00135991	0.00289867	0.00423513	0.00138068	0.00242381
SL006915	IL27 EBI3	Q8NEV9 Q14213	237	0.00253245	0.000844132	0.00299774	0.00251447	0.00085523	0.00362646
SL010468	RGMB	Q6NW40	240	0.00188628	0.000629622	0.00303344	0.00164213	0.000613548	0.0079857
SL002684	CSF1	P09603	240	0.00215609	0.00072016	0.00305259	0.00215416	0.000726621	0.00335531
SL001753	SIGLEC1	Q9BZZ2	237	0.00311805	0.0010414	0.00305488	0.00318172	0.00106359	0.00308846
SL004327	TNFSF13B	Q9Y275	238	0.00288392	0.000963669	0.00306743	0.00276478	0.000974108	0.00495251
SL004357	MSTN	O14793	238	-0.00274449	0.000917082	0.00306757	-0.00290373	0.000913089	0.0016804
SL009790	SNRPF	P62306	238	0.00161049	0.000539678	0.00315043	0.00159885	0.000548848	0.00394096
SL010469	HFE2	Q6ZVN8	240	-0.0022956	0.000772392	0.00326965	-0.00257436	0.00075844	0.000812536
SL000318	C4A C4B	P0C0L4 P0C0L5	240	0.00520385	0.00175572	0.00335395	0.00530753	0.00177828	0.0031512
SL005575	FUT3	P21217	239	0.00430565	0.00145744	0.00345838	0.0044042	0.00148621	0.00336989
SL000310	C1R	P00736	239	0.00209461	0.00071138	0.00356593	0.00201382	0.000708556	0.00489284
SL007336	SET	Q01105	239	0.00202146	0.000687937	0.00363303	0.00199412	0.000681128	0.00376582
SL004661	ACAN	P16112	239	0.00250652	0.00085557	0.00373349	0.00238704	0.000864791	0.00625178
SL006992	MATN3	O15232	238	0.00199463	0.000681677	0.00377676	0.00192723	0.000692441	0.00584158
SL004714	LIFR	P42702	240	-0.00174733	0.000597229	0.00377763	-0.00177657	0.000591797	0.00298362
SL000021	INS	P01308	238	0.00314419	0.00107521	0.0037979	0.00292327	0.00108802	0.00775288
SL004859	TNFRSF18	Q9Y5U5	238	0.00366912	0.00126147	0.0039861	0.00354797	0.00126964	0.0056492
SL014270	CD300C	Q08708	240	0.0023431	0.000809938	0.00417976	0.00216884	0.000812268	0.0081334
SL004625	ADAMTS4	O75173	239	0.0027115	0.000937382	0.0041853	0.00262212	0.000955069	0.00653074
SL012769	FAM3D	Q96BQ1	240	0.00590703	0.00204295	0.00419921	0.00537335	0.00203652	0.00890663
SL004654	GZMH	P20718	239	0.00332946	0.00115278	0.00424263	0.00323111	0.00117442	0.00642075
SL007195	CD70	P32970	238	0.00280541	0.000974121	0.00435302	0.0027056	0.000987107	0.0066208
SL003176	CCL1	P22362	240	0.00194264	0.000674772	0.00436271	0.00179666	0.00068165	0.00897669
SL015510	ISG15	P05161	238	0.00461149	0.00160172	0.0043643	0.0044925	0.00162852	0.00628392
SL006372	YES1	P07947	238	0.00315717	0.00110023	0.00449333	0.00313372	0.00112085	0.00562587
SL000401	ELANE	P08246	238	0.00305953	0.00106729	0.00453362	0.00305229	0.00107966	0.00512263
SL003179	ITGA1 ITGB1	P56199 P05556	239	0.00371994	0.00130503	0.00476042	0.00377458	0.00131817	0.00458582
SL004078	BMP7	P18075	240	0.00383967	0.00134728	0.00476615	0.0038995	0.0013689	0.00479577
SL010517	STK16	O75716	237	0.00238428	0.000836995	0.00479056	0.00237968	0.000844512	0.00526944
SL003184	LEPR	P48357	238	0.0054663	0.00192398	0.0048986	0.00533101	0.00187003	0.00476874
SL011768	NUDCD3	Q8IVD9	239	0.00327263	0.00115496	0.0050107	0.00331351	0.00117748	0.00532525
SL007280	CTSC	P53634	239	0.0021029	0.000742683	0.0050419	0.00216565	0.000715259	0.00275083
SL000020	APOB	P04114	240	0.00317037	0.00112087	0.00508599	0.00307598	0.00113845	0.0074173
SL014294	EPHA10	Q5JZY3	237	0.00277916	0.000983928	0.00515214	0.00270329	0.000975628	0.00606341
SL003328	CFI	P05156	240	0.00160429	0.000568076	0.00515407	0.00154954	0.000550063	0.0052762
SL004345	GDF11	O95390	238	0.00194449	0.000690982	0.005315	0.00193345	0.000690909	0.00558289
SL004829	S100A7	P31151	237	0.003409	0.00121477	0.00544305	0.00347163	0.00123786	0.00548346
SL007250	PIK3CG	P48736	239	0.00246987	0.000885403	0.00571885	0.0023754	0.000899096	0.00882067
SL013240	CRK	P46108	239	0.00388431	0.00139305	0.00573932	0.00379388	0.00140815	0.00758699
SL008071	YWHAQ	P27348	236	0.00237329	0.000851216	0.00574906	0.00249609	0.000868662	0.00445369
SL003755	MCL1	Q07820	238	0.00310247	0.00111512	0.00584778	0.00293808	0.00113427	0.0102189
SL014093	ENTPD3	O75355	237	0.00206272	0.000742727	0.00593672	0.00197024	0.000755203	0.00969811
SL015728	GCKR	Q14397	238	0.00295775	0.00106507	0.00593766	0.00268294	0.00107603	0.0133772
SL000248	SERPINA3	P01011	240	0.000960967	0.000346578	0.00601045	0.000941733	0.000349388	0.00755942
SL003186	XCL1	P47992	238	0.00231775	0.000836687	0.00606077	0.00227285	0.000852229	0.00821293
SL004364	TNFRSF13B	O14836	239	0.00226332	0.000817363	0.00607846	0.00221481	0.000834128	0.0084916
SL010451	CFC1	P0CG37	239	0.00242165	0.00087639	0.00618487	0.00241196	0.000886461	0.00701972
SL008590	OLFM4	Q6UX06	239	0.00338465	0.00122694	0.00626964	0.00344805	0.00124506	0.00608494
SL001737	SFN	P31947	240	0.00211256	0.000768471	0.00644734	0.00200931	0.000768398	0.00952524
SL002763	KLK11	Q9UBX7	239	0.00259321	0.000944919	0.00653892	0.00218203	0.000906438	0.0168794
SL004010	KIT	P10721	240	-0.00294136	0.00107281	0.0065878	-0.0028876	0.00107212	0.00760411
SL010373	FCAR	P24071	237	0.00291281	0.00106593	0.00677321	0.00258015	0.00107079	0.0167826
SL005059	TGFBR3	Q03167	240	0.00170348	0.000625092	0.00691674	0.00157978	0.000611659	0.0104312
SL001996	ANGPT2	O15123	239	0.002349	0.000862931	0.00698098	0.00226606	0.000872843	0.0100472
SL000320	C5	P01031	240	0.00387306	0.00142518	0.00707193	0.00350014	0.00131182	0.00817923
SL009431	HINT1	P49773	240	0.00384937	0.00141967	0.00720027	0.00392767	0.00143838	0.00682014
SL004248	GDNF	P39905	239	0.00287581	0.00106317	0.00734077	0.0026737	0.00107345	0.0134701
SL004844	EPHA5	P54756	238	0.00231884	0.000859057	0.00746487	0.00205456	0.000863613	0.0181976
SL000645	MMP10	P09238	240	0.00385951	0.00143199	0.00754943	0.00402515	0.00143179	0.00536802
SL007022	SYNCRIP	O60506	237	0.00203952	0.000757531	0.0076197	0.00201655	0.000764334	0.00891922
SL003872	IL6ST	P40189	240	0.00155073	0.000579463	0.00797842	0.0014705	0.000576543	0.0114164
SL004125	INSR	P06213	240	0.00216237	0.000808593	0.00802264	0.00200125	0.000820377	0.0154811
SL005164	LGALS2	P05162	238	0.00307137	0.00114886	0.00804678	0.00293971	0.00117009	0.0126967
SL000441	HGF	P14210	237	0.00285242	0.0010672	0.0080632	0.00274674	0.00108815	0.0122914
SL002640	PGF	P49763	239	0.00295593	0.00110848	0.00820284	0.00297736	0.00111707	0.00824873
SL007056	BMP10	O95393	238	0.00248069	0.000930747	0.00823798	0.00233379	0.000939162	0.0136882
SL003863	KLK5	Q9Y337	238	0.00302514	0.00113939	0.0084839	0.00291958	0.00115065	0.0118502
SL003993	BMP6	P22004	240	0.00200278	0.000754848	0.00852367	0.00204978	0.000756927	0.00728617
SL014228	SLAMF6	Q96DU3	238	0.00232008	0.000876964	0.00871756	0.00232192	0.000878118	0.0087674
SL001795	IL1B	P01584	237	0.00320568	0.00121237	0.00875632	0.00299886	0.00122857	0.0154288
SL007453	MAPK11	Q15759	238	0.00316981	0.00119971	0.00880371	0.00304406	0.00121856	0.0132055
SL000271	AGT	P01019	239	-0.00254507	0.000964623	0.00889596	-0.00268583	0.000979158	0.00657844
SL003687	NME1	P15531	239	0.00221133	0.000841593	0.00917624	0.00224976	0.000859512	0.00945914
SL004984	YWHAE	P62258	238	0.00208455	0.000793786	0.00921731	0.00193539	0.000798157	0.0161085
SL000557	PRKCZ	Q05513	238	0.00286522	0.00109542	0.00949559	0.00288947	0.00111523	0.0102005
SL001721	PECAM1	P16284	240	0.00167996	0.000644676	0.00975641	0.00163696	0.000654861	0.0131403
SL004645	SPINT1	O43278	240	-0.00244266	0.000940338	0.00998729	-0.00250522	0.000944123	0.00853186
SL014096	LRRTM1	Q86UE6	238	0.00276813	0.0010671	0.0100937	0.0028181	0.00108382	0.00993797
SL000581	SOD1	P00441	240	0.00252776	0.000975196	0.0101462	0.00260233	0.000990598	0.0092028
SL001720	VCAM1	P19320	240	0.00239085	0.000923627	0.0102472	0.00225317	0.000915558	0.0146048
SL000638	CDH2	P19022	239	0.0025493	0.000985847	0.0103266	0.00247741	0.000994126	0.0134223
SL000485	IL9	P15248	238	0.00306393	0.00119499	0.0109848	0.00304197	0.00121499	0.0130036
SL003178	ICAM3	P32942	237	0.0022802	0.000891255	0.01116	0.00222965	0.000906612	0.0146811
SL005183	IL22RA2	Q969J5	240	-0.00274276	0.00107304	0.0112251	-0.00284196	0.0010841	0.00934891
SL003309	LBP	P18428	239	0.00142155	0.000556825	0.011326	0.00130498	0.000557758	0.020176
SL000515	CCL8	P80075	239	0.00218206	0.000855042	0.0113563	0.00224618	0.00084485	0.00840847
SL007306	FAM3B	P58499	240	0.00257946	0.00101158	0.0114191	0.00215017	0.000993511	0.0314959
SL005170	ICOS	Q9Y6W8	237	0.00310913	0.00122258	0.0116472	0.00315084	0.0012479	0.0122681
SL004637	MST1R	Q04912	239	0.00187436	0.000737495	0.0116922	0.00182806	0.000744535	0.0148346
SL003440	PLA2G7	Q13093	239	0.00199934	0.000786901	0.0117165	0.00202353	0.000792072	0.0112873
SL004683	NOG	Q13253	239	-0.00312634	0.00123066	0.0117296	-0.00346892	0.00120782	0.00446787
SL000566	RBP4	P02753	240	0.00177908	0.000700385	0.0117341	0.00172103	0.000710495	0.0162107
SL000426	FN1	P02751	240	0.00314572	0.00123848	0.0117395	0.00318764	0.00125189	0.0115538
SL010516	SRC	P12931	240	-0.00881414	0.00347154	0.0117727	-0.00844782	0.003508	0.0168353
SL016566	STK17B	O94768	237	-0.00182152	0.000719773	0.0120555	-0.00184764	0.000733698	0.0124923
SL003170	CCL26	Q9Y258	238	0.0026101	0.00103299	0.0121847	0.00232782	0.0010401	0.0261994
SL005181	IL20RA	Q9UHF4	238	0.00251226	0.000994346	0.0121916	0.00248185	0.00100663	0.0144335
SL016129	FAM107B	Q9H098	237	0.00177151	0.00070319	0.012443	0.0016134	0.000678167	0.0181996
SL004690	WISP3	O95389	236	0.00212743	0.000850153	0.013037	0.00193443	0.000860996	0.0256412
SL009202	AMICA1	Q86YT9	238	0.00264648	0.00105979	0.0132193	0.00244917	0.00107917	0.0241909
SL003189	CCL19	Q99731	239	0.00279562	0.00112389	0.0135732	0.00267886	0.00113985	0.0196291
SL004891	HNRNPA2B1	P22626	240	0.00275545	0.00111102	0.0138449	0.00263067	0.00112428	0.0201626
SL007953	PDXK	O00764	239	0.00337504	0.00136126	0.0138771	0.00299257	0.00137773	0.0308933
SL011404	PDE4D	Q08499	237	0.0018698	0.00075476	0.0139595	0.00181029	0.000751444	0.0168049
SL006922	RAD51	Q06609	239	0.00248518	0.00100329	0.0139657	0.00252625	0.00101611	0.0136389
SL005165	LGALS4	P56470	239	0.00266311	0.00107614	0.0140545	0.00257967	0.00109784	0.01965
SL000478	IL2	P60568	239	0.00368838	0.00149241	0.0141803	0.00370112	0.00149233	0.013868
SL014094	ADGRG5	Q8IZF4	238	0.00226712	0.000925225	0.0150186	0.0022064	0.000939202	0.0196788
SL004298	GZMA	P12544	240	0.00207427	0.000847682	0.0151485	0.0020475	0.000863293	0.0185441
SL004648	TNFSF14	O43557	237	0.0036589	0.00149557	0.0151787	0.00348486	0.00152694	0.0234174
SL010495	CDK2 CCNA2	P24941 P20248	238	0.00207055	0.000848659	0.0154524	0.00193932	0.000864381	0.0258371
SL010610	CD207	Q9UJ71	238	0.00200875	0.000823634	0.0154904	0.00185704	0.000837977	0.0276909
SL017529	KEAP1	Q14145	237	0.00213191	0.000875137	0.0156108	0.0020642	0.00088148	0.0200756
SL012774	CRELD1	Q96HD1	240	0.00229445	0.000942717	0.0156945	0.00214062	0.000955669	0.0260693
SL012783	WFIKKN1	Q96NZ8	240	-0.00241443	0.00099506	0.016012	-0.00272854	0.000980805	0.00585995
SL000134	MET	P08581	240	0.00141228	0.000582544	0.0161022	0.0014036	0.000588764	0.0179535
SL010381	DKKL1	Q9UK85	239	-0.00168223	0.000694335	0.0161721	-0.00169447	0.000707397	0.017423
SL003322	FLT4	P35916	240	-0.00201058	0.000831309	0.0163527	-0.00208692	0.000831926	0.012825
SL000252	A2M	P01023	240	0.00342469	0.00141828	0.0165241	0.00343939	0.00141578	0.0159079
SL000339	CA2	P00918	239	0.00445057	0.00184549	0.0166646	0.00411902	0.00187414	0.028982
SL001995	ANGPT1	Q15389	240	0.00365	0.00151727	0.0169283	0.00334444	0.00153535	0.0304183
SL014468	SH2D1A	O60880	238	0.00302645	0.00125916	0.0170295	0.00300036	0.00128018	0.0199691
SL004157	TNFRSF10B	O14763	239	0.00273679	0.0011389	0.0170505	0.00248205	0.00109784	0.0247253
SL010372	TMPRSS15	P98073	239	0.00186198	0.000775688	0.0171684	0.00170239	0.000787994	0.0317976
SL005392	ARSA	P15289	239	0.00262712	0.00109893	0.0176219	0.00263771	0.00111265	0.0186
SL005231	UNC5D	Q6UXZ4	240	0.00180327	0.000754561	0.0176561	0.00162023	0.00070211	0.0219228
SL000427	CX3CL1	P78423	240	0.00336919	0.00141276	0.0178915	0.00313123	0.00141329	0.027719
SL003303	CCL28	Q9NRJ3	240	0.0037327	0.00156648	0.0179855	0.00354228	0.00156086	0.0241854
SL010464	LRIG3	Q6UXM1	240	-0.00122432	0.000514313	0.018098	-0.00126594	0.00051889	0.0154694
SL004271	GFAP	P14136	239	0.0029984	0.00126095	0.0182267	0.00262176	0.00126757	0.0397525
SL001943	IL6R	P08887	240	0.0022458	0.000944705	0.0182543	0.00222004	0.00094525	0.0197055
SL008591	TFF1	P04155	240	0.00421075	0.00177154	0.0182718	0.00448804	0.00173447	0.0102921
SL004067	PLA2G10	O15496	240	0.00229593	0.000969908	0.0187472	0.00238941	0.000976296	0.0151507
SL003104	CCL24	O00175	239	0.00234801	0.000991888	0.0187482	0.00220556	0.00101211	0.0303573
SL003308	IL4R	P24394	239	0.00294342	0.00124806	0.0191888	0.00286759	0.00127191	0.0251239
SL003994	BMP1	P13497	239	-0.00208426	0.000887817	0.0197389	-0.00237369	0.000843442	0.00532165
SL007100	LTA4H	P09960	240	0.00377461	0.00161124	0.019992	0.0034809	0.00161663	0.0323628
SL006108	CD5L	O43866	240	0.00359975	0.00154369	0.0205626	0.00353366	0.00154075	0.0227398
SL005166	LGALS7	P47929	238	0.00181617	0.000779933	0.0207468	0.00173631	0.000793557	0.0297031
SL008904	LYVE1	Q9Y5Y7	239	0.0019389	0.000833216	0.0208305	0.00201052	0.000842019	0.0177789
SL000001	MUC1	P15941	238	0.00180451	0.000776735	0.0210417	0.00175283	0.000783571	0.0262725
SL006923	TBP	P20226	238	0.00202245	0.000870991	0.0211067	0.00201292	0.000887131	0.0242192
SL005177	IL36A	Q9UHA7	240	0.00453588	0.00195399	0.021136	0.00425817	0.0019576	0.0306525
SL007108	IRF1	P10914	237	-0.00328211	0.00141452	0.0212052	-0.003367	0.00143492	0.0198287
SL007642	ANGPTL4	Q9BY76	240	0.00188103	0.000813328	0.0216119	0.00178322	0.000824733	0.0316541
SL010375	ASAH2	Q9NR71	239	-0.00289175	0.00125122	0.021706	-0.00276572	0.00127301	0.0308555
SL003685	NAMPT	P43490	237	0.00232862	0.0010115	0.0222251	0.00221921	0.00102736	0.0318315
SL005263	LRPAP1	P30533	240	0.00324515	0.00140979	0.0222295	0.00321814	0.00143983	0.0263905
SL000460	IGHD IGK@ IGL@	P01880	240	-0.011068	0.00480895	0.0222487	-0.0108276	0.00490115	0.028165
SL002650	PKM2	P14618	240	-0.00692751	0.00301253	0.0223618	-0.00671777	0.00305425	0.0288572
SL005221	SCARF1	Q14162	240	0.00191439	0.000833915	0.0225877	0.00176264	0.000843244	0.037708
SL014111	KIRREL3	Q8IZU9	237	0.00149617	0.000652497	0.0227555	0.00151013	0.000655997	0.0222556
SL003739	TNFRSF6B	O95407	238	0.00238337	0.00103951	0.0227645	0.00209303	0.00104607	0.0466157
SL005258	PLK1	P53350	239	0.00265215	0.00116157	0.0233247	0.00245804	0.00117997	0.0383672
SL004864	CDH12	P55289	237	0.0024379	0.00107051	0.0236906	0.00237339	0.00109348	0.0310256
SL007145	NR1D1	P20393	238	0.00280945	0.00123611	0.0239605	0.00290308	0.00125639	0.0217611
SL003187	CCL22	O00626	239	0.00232942	0.00102496	0.0239642	0.00231019	0.00103232	0.0262092
SL000617	GPT	P24298	240	0.00189242	0.000833729	0.0241364	0.00188941	0.000844638	0.026266
SL003300	CCL16	O15467	238	0.0028856	0.00127189	0.0242114	0.00263878	0.00126497	0.0381063
SL004139	EFNA3	P52797	239	-0.00157143	0.000697554	0.025213	-0.00166225	0.000695052	0.0176005
SL006131	FABP1	P07148	238	0.00243783	0.00108616	0.0257559	0.00253341	0.00105558	0.0172123
SL004063	FGFR3	P22607	238	0.00242191	0.00108021	0.0259116	0.00235561	0.00110007	0.0333268
SL007272	HK2	P52789	239	0.00275354	0.00123055	0.0261981	0.0026791	0.00123963	0.0317346
SL000584	TGFB1	P01137	237	0.0025335	0.00113318	0.0263334	0.00224283	0.00114758	0.0519036
SL004940	PTPN6	P29350	239	0.00396097	0.00177192	0.026347	0.00399154	0.00180016	0.0276011
SL011629	AIP	O00170	238	-0.00292413	0.00130893	0.0264467	-0.00294093	0.0013332	0.0284059
SL016563	SLC25A18	Q9H1K4	238	0.00205975	0.000923309	0.0266573	0.0019469	0.000940748	0.0396444
SL000603	PRSS1	P07477	239	0.00230889	0.00103577	0.0267666	0.00209599	0.00103707	0.0444579
SL001728	PDGFRA	P16234	238	0.00239787	0.00107573	0.026776	0.00235228	0.00108661	0.0314602
SL004365	TNFSF12	O43508	239	0.00228305	0.00102485	0.0268653	0.0019973	0.00102678	0.0529964
SL000396	CYCS	P99999	239	-0.00180548	0.000811357	0.0270306	-0.00178867	0.000828234	0.0318591
SL011772	PES1	O00541	236	0.00312505	0.00140519	0.0271338	0.00321235	0.00139588	0.0223017
SL002522	RB1	P06400	237	0.00261308	0.00117724	0.0274214	0.00264543	0.00119979	0.0284824
SL001997	IL1R1	P14778	239	0.00146693	0.000662827	0.0278667	0.00144135	0.000653865	0.0285126
SL021043	GDF11 MSTN	O95390 O14793	240	-0.00186597	0.000843674	0.0279619	-0.00195871	0.000842985	0.0210386
SL004457	SERPINE2	P07093	239	0.0027106	0.00123028	0.0285659	0.00270899	0.00124812	0.0310193
SL000057	TK1	P04183	237	0.00148726	0.000675206	0.0286141	0.00159074	0.000685832	0.0212762
SL004643	ANGPT4	Q9Y264	237	0.00229068	0.00104239	0.0289847	0.00205274	0.00105746	0.0534928
SL013548	IL34	Q6ZMJ4	239	0.0015606	0.00071125	0.0292203	0.00142288	0.000715256	0.0478765
SL009213	CTSA	P10619	240	0.00306307	0.00140007	0.029683	0.00306358	0.00142784	0.0329704
SL000316	C4A C4B	P0C0L4 P0C0L5	239	0.0016615	0.000759991	0.0298041	0.00140328	0.000732115	0.056536
SL004346	IL20	Q9NYY1	240	0.00198813	0.000911332	0.0301465	0.0020015	0.000929665	0.0323833
SL012248	PTK2	Q05397	239	0.00243223	0.00111533	0.0302132	0.0023423	0.00113895	0.0408847
SL000038	CCL2	P13500	238	0.00290694	0.00133597	0.0305815	0.0027242	0.00135473	0.0455372
SL007151	GPD1	P21695	238	0.00271766	0.00125139	0.0309002	0.00289421	0.00123401	0.0198821
SL004752	FAM107A	O95990	239	0.00136003	0.000627598	0.0312551	0.00127367	0.000639445	0.0475977
SL000377	CKB	P12277	240	0.00337257	0.00156106	0.0317632	0.00313503	0.00158853	0.0496527
SL007696	CD93	Q9NPY3	240	0.00145442	0.000673284	0.0317825	0.00128121	0.000667511	0.0561943
SL007373	PPID	Q08752	240	-0.00687204	0.00318205	0.031827	-0.00634803	0.00321461	0.0495144
SL010520	AURKB	Q96GD4	238	0.00160628	0.000744066	0.031902	0.00156054	0.000757693	0.0405935
SL005202	MST1	P26927	240	-0.00481946	0.00223346	0.0319665	-0.00465326	0.00223526	0.0384912
SL004354	IL19	Q9UHD0	239	-0.00126214	0.000586571	0.0324561	-0.00114513	0.000573452	0.0470398
SL004153	CSF1R	P07333	240	0.00189202	0.000881271	0.0328367	0.00188409	0.000888417	0.0350342
SL002086	FCN3	O75636	240	-0.00676506	0.00315577	0.033096	-0.00694999	0.00315562	0.0286464
SL005352	FABP5	Q01469	238	0.00273008	0.00127579	0.0334139	0.00247893	0.00126937	0.05208
SL004343	FLT3LG	P49771	238	0.00238842	0.00111805	0.0337169	0.00242337	0.00113949	0.0345371
SL012457	NXPH1	P58417	240	0.00181681	0.000851722	0.0339669	0.00183522	0.000867722	0.0355264
SL004760	PAFAH1B2	P68402	240	0.00289372	0.00135798	0.0341488	0.00297517	0.00138558	0.0328388
SL008039	AKR1A1	P14550	240	0.0027367	0.00128792	0.0346519	0.00265275	0.00130812	0.043743
SL001731	ENO2	P09104	239	0.0024404	0.00115171	0.0351639	0.00248338	0.00117307	0.0353586
SL005102	SHBG	P04278	240	0.00332052	0.00156837	0.0353093	0.00352842	0.00147528	0.0175898
SL002662	F11	P03951	240	0.0014982	0.000709039	0.0356689	0.00151256	0.00070905	0.0339839
SL011406	PDE7A	Q13946	239	0.00281038	0.00133018	0.0356923	0.00269883	0.00135682	0.0479027
SL000528	POR	P16435	239	-0.00247251	0.00117037	0.0357105	-0.00242049	0.00117316	0.0402388
SL001726	CSF2	P04141	238	0.00271871	0.00128783	0.0358448	0.0026269	0.00131506	0.0469751
SL005261	PTPN2	P17706	238	0.0016651	0.000790846	0.0363356	0.0015815	0.000803354	0.0502304
SL011535	RBM39	Q14498	238	0.00222773	0.00106135	0.0369109	0.00203326	0.00105261	0.054665
SL000456	C3	P01024	240	0.00237003	0.00113992	0.0387051	0.0023719	0.00110583	0.0330269
SL003197	CCL25	O15444	240	0.00326536	0.00157089	0.0387469	0.00337523	0.00155296	0.0307885
SL005308	PSME3	P61289	239	0.00291643	0.0014041	0.0389001	0.00270446	0.00142726	0.0593928
SL016130	BRF1	Q92994	237	0.00159026	0.000766857	0.0392224	0.00155393	0.000764848	0.0433713
SL007266	PSMD7	P51665	238	0.00197811	0.000955434	0.0395329	0.00203932	0.000967012	0.0360645
SL012188	EPS15L1	Q9UBC2	238	0.00244493	0.00118286	0.0398576	0.00223576	0.00120025	0.0638072
SL005204	KLRK1	P26718	238	0.00244109	0.00118525	0.0405663	0.00237401	0.0012079	0.0506023
SL000384	CTLA4	P16410	236	0.00344118	0.0016761	0.0412049	0.00319349	0.00170628	0.0625754
SL004768	AIF1	P55008	240	0.00196141	0.000956113	0.0413468	0.00185535	0.00097544	0.0584338
SL007869	PPIB	P23284	237	0.00200031	0.000977166	0.0417949	0.00191447	0.000991688	0.0548107
SL004718	KPNA2	P52292	237	0.0013787	0.00067633	0.0426484	0.00136653	0.000688423	0.0483685
SL005207	NCR1	O76036	238	0.00173986	0.000853777	0.0427105	0.00155608	0.000861545	0.0722367
SL004852	CD274	Q9NZQ7	239	0.00307519	0.00151439	0.0434371	0.00299575	0.00151071	0.0485828
SL016548	PRKAA1 PRKAB1 PRKAG1	Q13131 Q9Y478 P54619	238	0.00232949	0.00114977	0.0439146	0.00211842	0.00116721	0.0708691
SL002519	ERBB3	P21860	240	-0.00114589	0.000567051	0.0444513	-0.00119307	0.000576763	0.0397246
SL004855	CNTN1	Q12860	240	0.00134007	0.000666333	0.0454709	0.00145159	0.000652061	0.0269903
SL000345	CTSG	P08311	238	0.00214756	0.00107124	0.0461628	0.0020703	0.00109137	0.0591167
SL005256	HIST1H1C	P16403	240	0.00227685	0.00113878	0.0467337	0.00178585	0.00112567	0.114031
SL003304	IGF1R	P08069	239	0.00105313	0.000527515	0.0470643	0.00115252	0.00052342	0.0286872
SL000597	LTA	P01374	238	0.00185736	0.000930862	0.0471892	0.00173704	0.000944007	0.0670816
SL000358	F7	P08709	240	0.00159141	0.000798859	0.047532	0.00147357	0.000806586	0.0690298
SL014269	KIR3DL2	P43630	239	0.00333646	0.00167762	0.0479027	0.00290392	0.00169999	0.0889798
SL004160	NTRK2	Q16620	240	0.00114139	0.000574446	0.0481045	0.00109855	0.00058508	0.0617239
SL007311	SNAP25	P60880	235	0.0028022	0.00141245	0.048469	0.00265986	0.0014355	0.0652285
SL000142	TYMS	P04818	237	0.00228699	0.0011554	0.0489685	0.0022264	0.00118085	0.0606741
SL004516	MBL2	P11226	240	-0.00400437	0.00202572	0.0492523	-0.0037991	0.0020487	0.064986
SL000047	IGF1	P05019	239	0.00131816	0.00066687	0.0492726	0.00130557	0.00067177	0.053206
SL003542	EHMT2	Q96KQ7	239	0.00245979	0.00124664	0.0496721	0.00250081	0.00125982	0.048354
SL005206	NCR2	O95944	240	0.00157523	0.000798592	0.0497384	0.00155666	0.000811459	0.0563273
SL008414	EPHB6	O15197	239	0.00120664	0.000611794	0.0497691	0.00103656	0.00060044	0.0856598
SL014070	SLITRK5	O94991	239	0.00160359	0.000815175	0.0503608	0.00157186	0.00080183	0.0511907
SL000299	FGF1	P05230	238	0.00164817	0.000840149	0.0509974	0.00165643	0.000858774	0.055016
SL000470	IL11	P20809	238	0.00207354	0.00106457	0.0526596	0.0019663	0.00108367	0.0709425
SL004723	HDAC8	Q9BY41	239	0.00145973	0.000750974	0.0531363	0.00143133	0.000766771	0.0632452
SL003192	CFP	P27918	239	0.000668838	0.000344616	0.0534967	0.000681342	0.000345727	0.049978
SL005236	NOV	P48745	238	0.00194341	0.00100204	0.0536688	0.00179019	0.0010191	0.0803474
SL000587	TG	P01266	239	0.00179193	0.000924273	0.0537507	0.00174456	0.000938303	0.0642934
SL005174	IL17RB	Q9NRM6	240	0.0028979	0.00149643	0.0540161	0.0029171	0.00151151	0.0548682
SL010455	CNTN5	O94779	238	0.00146909	0.000759	0.0541472	0.00134981	0.000769473	0.0807641
SL006528	FAP	Q12884	239	0.00124418	0.00064368	0.0544693	0.00106641	0.000638746	0.0964032
SL018629	RNF43	Q68DV7	237	0.00165911	0.00086226	0.055576	0.00185666	0.000864962	0.0329057
SL008023	HAPLN1	P10915	237	0.00172275	0.000899232	0.0566353	0.00193912	0.000904726	0.0331698
SL000582	BIRC5	O15392	240	0.00115332	0.000602313	0.0567457	0.00107985	0.000612449	0.0792242
SL007471	COLEC12	Q5KU26	240	-0.0015613	0.000815692	0.0568401	-0.00151131	0.000816027	0.0653243
SL010384	SPOCK1	Q08629	240	0.00144017	0.000753277	0.057125	0.00148871	0.000766338	0.053303
SL003520	CALR	P27797	237	0.00172006	0.000899805	0.0571771	0.00163214	0.000917941	0.0767582
SL006916	LCK	P06239	238	0.00241498	0.0012673	0.0579485	0.00235051	0.00124287	0.0598881
SL003650	ENO1	P06733	240	-0.00556983	0.00292903	0.0584629	-0.00573328	0.00298043	0.0556555
SL020172	RXFP1	Q9HBX9	237	0.00191822	0.00100901	0.0585455	0.00169469	0.00101754	0.0972201
SL004144	GFRA3	O60609	237	0.00171324	0.000901663	0.0586769	0.00157678	0.000908887	0.0841492
SL004362	CLEC11A	Q9Y240	240	0.001812	0.000955019	0.059024	0.00173458	0.000966852	0.0741422
SL002756	HNRNPK	P61978	239	0.00265032	0.00139693	0.0590429	0.00262291	0.00142274	0.0665626
SL009988	ADAM12	O43184	239	0.00206111	0.00108677	0.0591369	0.0019936	0.00110951	0.0737044
SL005493	PON1	P27169	239	0.00228177	0.00120341	0.0591973	0.00230909	0.00122686	0.0611104
SL004119	DDR1	Q08345	238	0.00166618	0.000881592	0.0600203	0.00162619	0.000896179	0.0709265
SL006480	PRSS3	P35030	238	0.0014408	0.00076484	0.060855	0.0015076	0.00078124	0.0549
SL010471	SPOCK2	Q92563	240	-0.00124688	0.00066404	0.0616739	-0.00116176	0.000676244	0.0871735
SL004751	HMOX2	P30519	237	0.00201181	0.00107135	0.061677	0.00187567	0.00109072	0.0868802
SL004128	ACVR1B	P36896	240	0.00230675	0.00122941	0.0618686	0.00221926	0.00124845	0.076811
SL004064	PLA2G1B	P04054	238	0.00186784	0.000998781	0.0627374	0.00177423	0.000956158	0.0648263
SL007385	IL24	Q13007	238	0.00236005	0.00126237	0.062819	0.00230694	0.00128933	0.0749244
SL007888	CST4	P01036	238	0.0026524	0.00142287	0.0635799	0.00261416	0.00143952	0.0707092
SL000588	TPO	P07202	236	0.00156793	0.000841427	0.0636895	0.00149614	0.000859445	0.083101
SL008094	PGM1	P36871	237	0.00171247	0.000919204	0.0637442	0.00172774	0.000938614	0.066989
SL004486	VEGFC	P49767	240	0.00215369	0.00115715	0.0639792	0.00200733	0.00118087	0.0905294
SL007560	STAB2	Q8WWQ8	239	0.00138801	0.000748013	0.0647842	0.00127212	0.000753139	0.092587
SL004350	IL17B	Q9UHF5	239	0.00169411	0.00091452	0.0652357	0.00167968	0.000931494	0.0726923
SL000558	F2	P00734	240	-0.000852987	0.000460963	0.0655207	-0.000843637	0.000467131	0.072249
SL004811	TAGLN2	P37802	238	0.00210253	0.00114016	0.0664606	0.00218205	0.00115466	0.0600797
SL001999	MDM2	Q00987	240	0.00173784	0.000942571	0.066499	0.00161244	0.000959297	0.0941734
SL009341	BSG	P35613	238	0.00124175	0.000673528	0.0665197	0.00118822	0.000684703	0.0840484
SL008063	ACP1	P24666	240	-0.00497324	0.00269827	0.0665871	-0.00536413	0.00273311	0.050914
SL003761	PTEN	P60484	239	0.0021646	0.00117746	0.0672925	0.00194275	0.00118619	0.102861
SL004148	IL12RB1	P42701	239	0.00181046	0.000989052	0.0684639	0.00166559	0.000997682	0.0964177
SL010508	PAK3	O75914	239	0.0017167	0.000939107	0.068838	0.0015719	0.000949338	0.0991598
SL000598	THPO	P40225	239	0.00233596	0.00127817	0.0689017	0.00219969	0.00129304	0.0902908
SL011616	EIF4A3	P38919	238	0.00241746	0.00132282	0.0689187	0.00228081	0.00134809	0.0920594
SL004939	PTPN1	P18031	239	0.00174695	0.000956911	0.0692003	0.00184714	0.000976252	0.059765
SL012754	SMPDL3A	Q92484	239	0.00179438	0.000985699	0.0699896	0.00183045	0.0010032	0.0693863
SL005361	APOD	P05090	239	0.00128345	0.000707321	0.070894	0.00125712	0.000714221	0.0797449
SL014292	SIGLEC14	Q08ET2	240	0.00612479	0.00339	0.0721009	0.00583008	0.00339453	0.0872595
SL004154	L1CAM	P32004	240	0.00131892	0.000734674	0.0739161	0.00133794	0.000748462	0.0751828
SL000622	F5	P12259	240	0.00120922	0.000673653	0.0739521	0.0012327	0.000683548	0.0726588
SL000530	OSM	P13725	238	0.00127721	0.000714487	0.0751587	0.00119464	0.000720121	0.0985278
SL004910	ALDOA	P04075	240	-0.00205273	0.00115284	0.0762876	-0.00193521	0.0011742	0.100721
SL000616	VTN	P04004	240	-0.00196881	0.00110951	0.0772945	-0.00185935	0.00112091	0.0985471
SL003803	ERBB4	Q15303	239	0.00136027	0.000767131	0.0775138	0.00135217	0.000781345	0.0848999
SL004860	HTRA2	O43464	237	0.00155989	0.000879739	0.0775368	0.00170311	0.00088939	0.0567817
SL000655	KRT18	P05783	236	0.00202462	0.00114471	0.0782847	0.00204287	0.00116663	0.0813139
SL014029	SPHK2	Q9NRA0	240	0.00157606	0.000891805	0.0784985	0.00163569	0.000908268	0.0730535
SL018887	CRYZL1	O95825	240	0.00226217	0.0012803	0.0785578	0.00205446	0.00127685	0.109011
SL007281	MAPK12	P53778	239	0.00204503	0.00116244	0.0798589	0.00205489	0.00116908	0.0801585
SL006892	ABL1	P00519	236	0.00174409	0.000991845	0.0800165	0.00153126	0.000995178	0.125308
SL010496	CDK5 CDK5R1	Q00535 Q15078	238	0.00124054	0.000706738	0.0805388	0.0012621	0.000712357	0.0778002
SL014209	KLRF1	Q9NZS2	237	0.00194772	0.00111046	0.0807722	0.00181096	0.00113053	0.1106
SL003171	FGF4	P08620	239	0.00201122	0.00114811	0.0811419	0.00205943	0.00116945	0.0795921
SL000589	CGA TSHB	P01215 P01222	240	0.00293375	0.00167559	0.0812897	0.00264153	0.00166618	0.114277
SL010510	PAK7	Q9P286	238	0.00154366	0.000881725	0.0813262	0.00145375	0.000900505	0.107856
SL003658	AKR7A2	O43488	240	-0.00481364	0.00276915	0.0834828	-0.00479443	0.00282303	0.0908221
SL004342	FGF8	P55075	235	0.00188025	0.00108217	0.0836578	0.0019251	0.00110413	0.0826298
SL003349	HIF1A	Q16665	238	0.00200061	0.00115237	0.0838875	0.00173321	0.00116921	0.139645
SL003800	KLK4	Q9Y5K2	239	0.00178137	0.00102688	0.0841219	0.00169859	0.00103776	0.103073
SL012168	LIN7B	Q9HAP6	239	0.0014643	0.000844774	0.0843664	0.00135235	0.000860028	0.117252
SL012740	ADAMTS15	Q8TE58	240	0.00143972	0.000831098	0.0845469	0.001336	0.000842295	0.114105
SL004850	IL17RA	Q96F46	239	0.00229523	0.00132559	0.0847023	0.00233901	0.00134803	0.0840854
SL005250	CMA1	P23946	239	0.00147189	0.000851275	0.0851369	0.00142307	0.000869518	0.103108
SL004339	FGF5	P12034	238	0.00203176	0.00118039	0.0865473	0.0017981	0.00119989	0.135398
SL010460	FCGR2B	P31994	240	0.00341408	0.00198407	0.086631	0.00356074	0.00202248	0.0796614
SL003647	ANXA6	P08133	240	0.00447866	0.00260638	0.0870678	0.00402174	0.0026372	0.128656
SL004726	CD97	P48960	239	0.00103265	0.000602974	0.0881283	0.00100153	0.000606004	0.0997905
SL005437	MEPE	Q9NQ76	238	0.00155408	0.000907521	0.0881624	0.00155088	0.000920039	0.0932529
SL010519	ZAP70	P43403	239	0.00157711	0.000921467	0.0883272	0.00154964	0.000921815	0.0941363
SL007242	MAP2K3	P46734	239	0.00182007	0.0010637	0.0884108	0.00196912	0.00107871	0.0692596
SL005196	LSAMP	Q13449	239	0.00109688	0.000641061	0.0884178	0.00108473	0.000632357	0.0876528
SL020171	HHLA2	Q9UM44	237	0.00210766	0.00123517	0.089296	0.00205773	0.00124109	0.098722
SL004009	RAC1	P63000	240	-0.004303	0.00252961	0.0902726	-0.00435637	0.0025779	0.0924277
SL000007	ESR1	P03372	239	0.00153493	0.000902918	0.0904824	0.00149791	0.00091527	0.10311
SL000496	LTF	P02788	240	-0.00186099	0.00109614	0.090891	-0.00198058	0.00109405	0.0715749
SL008504	GNS	P15586	239	0.00138381	0.000817515	0.0918594	0.00156243	0.000820086	0.0580281
SL005846	MSN	P26038	239	0.00197282	0.00116827	0.0926331	0.0019278	0.00118573	0.105386
SL010928	IMPDH2	P12268	238	0.00137801	0.00081678	0.0929353	0.00144676	0.000832098	0.0834633
SL007229	STAT6	P42226	240	0.001854	0.00110248	0.0939781	0.00191011	0.00112347	0.0904715
SL003461	POMC	P01189	238	0.00223958	0.00133188	0.0940191	0.00211601	0.00125852	0.0940896
SL003331	MMP16	P51512	238	0.00140817	0.00083991	0.0949846	0.001416	0.000856203	0.0995673
SL000433	GCG	P01275	240	0.00309235	0.00184749	0.0955157	0.00274172	0.00187271	0.144573
SL004338	FGF20	Q9NP95	239	0.00119248	0.000713436	0.0959848	0.00124496	0.000727137	0.088248
SL007261	METAP2	P50579	240	-0.00352858	0.00211134	0.0960207	-0.00374161	0.00213967	0.081703
SL005197	SCARB2	Q14108	238	0.00186573	0.00112044	0.0972388	0.00181648	0.00114099	0.112789
SL000272	SERPINC1	P01008	240	-0.000730242	0.00044104	0.0991293	-0.000704337	0.000442881	0.113153
SL006803	ANGPTL3	Q9Y5C1	239	0.00156526	0.000945568	0.0992074	0.00153835	0.00096496	0.112292
SL011448	TNFRSF4	P43489	238	0.00148092	0.000896764	0.100021	0.00121189	0.00090066	0.179804
SL004363	CLEC11A	Q9Y240	240	0.00173725	0.00105323	0.100408	0.00166308	0.00106808	0.120851
SL003220	C3	P01024	240	0.000850938	0.000520832	0.103656	0.000804971	0.000516699	0.120654
SL000517	CCL13	Q99616	238	0.00164381	0.00100642	0.103768	0.00159955	0.00102287	0.119281
SL004297	NRG1	Q02297	238	0.00208013	0.00127426	0.103959	0.00226096	0.00128114	0.07896
SL004367	DKK1	O94907	240	0.00281247	0.00172364	0.104098	0.00242537	0.00174371	0.165616
SL005797	PIGR	P01833	240	-0.00187101	0.00115356	0.106174	-0.00173762	0.00117246	0.139725
SL009328	CSH1 CSH2	P0DML2 P0DML3	239	0.00160854	0.000994664	0.107205	0.00180545	0.00100239	0.0730185
SL006830	CFHR5	Q9BXR6	239	0.00136429	0.000843729	0.107249	0.0012686	0.000848141	0.136123
SL008378	EIF4EBP2	Q13542	239	0.00287193	0.00177633	0.107292	0.00247965	0.0017878	0.166819
SL004066	PLA2G2E	Q9NZK7	239	0.00162288	0.00100522	0.107796	0.00140622	0.00102271	0.170502
SL004605	RPSA	P08865	238	0.00169819	0.00105588	0.109136	0.00170505	0.0010789	0.115435
SL001713	IL17A	Q16552	239	0.00202801	0.00126354	0.109857	0.00195911	0.00128994	0.130227
SL010461	FCGR1A	P12314	239	-0.0019601	0.00122317	0.110418	-0.00217776	0.00123352	0.0788402
SL008421	ADAMTS1	Q9UHI8	239	0.0018826	0.00117866	0.111582	0.00189093	0.00119994	0.116465
SL016555	PDE11A	Q9HCR9	240	-0.00224368	0.00140866	0.112572	-0.00215567	0.00143354	0.134044
SL008522	SEMA5A	Q13591	240	0.00138443	0.000869623	0.11275	0.00139961	0.000876503	0.111706
SL004849	IL1RAPL2	Q9NP60	236	0.00130025	0.000816766	0.112782	0.00111366	0.000824543	0.178188
SL000498	LEP	P41159	240	0.00376602	0.00236818	0.113138	0.00323043	0.00163933	0.0499926
SL010616	PTPN11	Q06124	239	0.00207522	0.00130501	0.113158	0.00209606	0.00132767	0.115798
SL011180	HK1	P19367	239	0.00146937	0.000924558	0.113367	0.00138921	0.00094332	0.142235
SL004120	DDR2	Q16832	237	0.00139102	0.000875983	0.113677	0.0011618	0.00088179	0.189008
SL019096	PIAS4	Q8N2W9	238	0.00108621	0.000684682	0.114013	0.000841002	0.000672541	0.212427
SL004594	TNNI2	P48788	240	-0.00246736	0.00155578	0.114118	-0.00269878	0.00156109	0.0852152
SL000004	FGF2	P09038	239	0.00504378	0.00318114	0.114215	0.00441663	0.00312616	0.159098
SL000560	SELP	P16109	240	0.00177122	0.00111822	0.114563	0.00171341	0.00112958	0.1307
SL007531	BMPER	Q8N8U9	237	0.00145124	0.00092017	0.116143	0.00152456	0.000930699	0.102815
SL004347	IL22	Q9GZX6	239	0.00206646	0.00131242	0.116732	0.00195173	0.00133253	0.144404
SL004299	BIRC7	Q96CA5	238	0.00178365	0.00113499	0.117439	0.00182932	0.00115648	0.115108
SL000076	CDKN1B	P46527	237	-0.00282888	0.00180191	0.11781	-0.00287962	0.00183523	0.118046
SL006119	TFF3	Q07654	237	0.00226368	0.0014491	0.119639	0.00184103	0.00142901	0.198967
SL014469	SHC1	P29353	239	0.00235356	0.00150706	0.11973	0.0023245	0.00153576	0.131535
SL003066	SERPINF1	P36955	240	0.000903092	0.000579334	0.120396	0.00070598	0.000548964	0.199751
SL004737	TPM1	P09493	237	0.00164618	0.0010589	0.121419	0.00144256	0.00107596	0.181375
SL006268	NSFL1C	Q9UNZ2	239	0.0025162	0.00162337	0.122514	0.00233933	0.00165324	0.158452
SL002783	CTF1	Q16619	239	0.00110363	0.000712966	0.123004	0.00104773	0.000727387	0.151145
SL000556	PRKCG	P05129	239	0.00166064	0.00107318	0.123137	0.00161571	0.00109338	0.140882
SL000483	IL7	P13232	238	0.00147799	0.000959031	0.124661	0.00132239	0.000977036	0.17727
SL003919	KLK14	Q9P0G3	239	0.000934695	0.000606606	0.124719	0.000878655	0.000616794	0.155672
SL003167	CXCL13	O43927	239	0.00203853	0.00132328	0.124806	0.00189538	0.00134224	0.159303
SL006698	LCORL	Q8N3X6	239	0.00121616	0.00079081	0.125449	0.00128648	0.000802557	0.110344
SL004921	NME2	P22392	240	-0.00347462	0.00226294	0.126038	-0.00342635	0.00230874	0.139181
SL005190	LILRB1	Q8NHL6	230	0.0021501	0.00140057	0.126169	0.00213977	0.00142739	0.135314
SL013570	DYRK3	O43781	238	0.000862387	0.0005621	0.126349	0.000794772	0.000568776	0.163694
SL014113	NLGN4X	Q8N0W4	238	0.00165579	0.00108349	0.127836	0.00181485	0.0010781	0.0936878
SL008574	OMD	Q99983	240	0.00171407	0.00112506	0.128985	0.00160998	0.00112477	0.1537
SL002078	TGFBR2	P37173	237	0.00231535	0.00152323	0.129883	0.00222591	0.00155021	0.15244
SL000305	NGF	P01138	238	0.00195328	0.00129061	0.131538	0.00186318	0.0013123	0.157063
SL017106	IFNA10	P01566	235	0.00157151	0.00104247	0.133076	0.00163305	0.00106204	0.125565
SL010499	HCK	P08631	239	0.00178705	0.0011876	0.133755	0.00207542	0.00118132	0.0803006
SL002705	THBS1	P07996	240	0.00385194	0.00256786	0.134959	0.00333145	0.00259711	0.200894
SL004145	TNFRSF14	Q92956	239	0.00120981	0.000809257	0.13629	0.00118965	0.000826041	0.151207
SL007358	PRKCQ	Q04759	239	0.00266533	0.00178348	0.136422	0.00284493	0.00180401	0.116199
SL008967	SIRPA	P78324	240	0.00372999	0.00250677	0.138118	0.00332483	0.00255434	0.194365
SL004146	IL1RL1	Q01638	240	-0.00183877	0.00123651	0.138356	-0.0017317	0.00122745	0.159674
SL000542	ITGA2B ITGB3	P08514 P05106	239	0.00238005	0.00160625	0.13977	0.00225257	0.00163799	0.170435
SL005227	ULBP1	Q9BZM6	236	0.00236197	0.00159405	0.139789	0.00227616	0.00161686	0.160599
SL014735	IMPDH1	P20839	238	0.00211696	0.0014338	0.141187	0.00225071	0.00145707	0.123836
SL003305	IL2RA	P01589	238	-0.00198488	0.0013448	0.141319	-0.00209164	0.00136889	0.127929
SL009792	ADSL	P30566	239	0.00237725	0.00161081	0.141356	0.00239011	0.00163366	0.144853
SL007237	MAP2K4	P45985	240	0.00154965	0.00105048	0.14152	0.00139364	0.00105736	0.188824
SL005157	CD209	Q9NNX6	240	0.00169582	0.0011556	0.143599	0.00174279	0.00115609	0.133083
SL004820	PGAM1	P18669	240	-0.00519992	0.00355256	0.144627	-0.00500768	0.00357415	0.162561
SL000537	PDGFB	P01127	240	0.00367524	0.00252216	0.14642	0.00312201	0.00254704	0.221572
SL000324	C8A C8B C8G	P07357 P07358 P07360	239	0.00108333	0.000743446	0.146425	0.000969877	0.000751461	0.198148
SL003916	KLK12	Q9UKR0	240	0.00184291	0.00126911	0.147817	0.00177094	0.00126868	0.164116
SL000137	BTC	P35070	238	0.00187396	0.00129414	0.14897	0.001559	0.00131038	0.235411
SL004938	CAMKK1	Q8N5S9	239	0.00183835	0.00127153	0.149597	0.00183029	0.0012942	0.158678
SL004475	IFNAR1	P17181	238	0.0012288	0.00085023	0.149748	0.00116795	0.000863475	0.177543
SL003990	FGFR2	P21802	239	0.00231313	0.00160928	0.151965	0.00246998	0.00163499	0.132268
SL003704	BID	P55957	239	0.00177918	0.00123835	0.152147	0.00190924	0.00125653	0.130054
SL000019	APOA1	P02647	240	-0.000938135	0.000653332	0.152371	-0.000959569	0.000664145	0.149894
SL010498	EPHA3	P29320	239	0.00146156	0.00101865	0.152698	0.00142711	0.00103917	0.171021
SL005730	PDE2A	O00408	239	0.00111783	0.000779403	0.152862	0.00109035	0.000795813	0.172021
SL000087	IL6	P05231	238	0.00207622	0.00144791	0.152947	0.00214549	0.00147037	0.145919
SL004326	TNFSF18	Q9UNG2	238	0.00141172	0.000989506	0.155026	0.00124092	0.000955488	0.195371
SL001691	FGF7	P21781	239	0.00143993	0.00101142	0.15589	0.0013889	0.00103251	0.179922
SL000342	CAT	P04040	240	0.00192539	0.0013588	0.157832	0.00184657	0.00138283	0.183106
SL004335	FGF17	O60258	240	0.00094825	0.000670716	0.158765	0.000952132	0.000679945	0.162793
SL000006	SERPINE1	P05121	240	0.00317441	0.00224673	0.159025	0.0025935	0.00220042	0.239782
SL013754	RASA1	P20936	236	-0.00152463	0.00107977	0.159316	-0.00128123	0.00109172	0.241819
SL004845	EPHB4	P54760	239	0.00087203	0.000617945	0.159537	0.000881569	0.00063027	0.163275
SL010521	BTK	Q06187	240	-0.00488889	0.0034791	0.161295	-0.00463041	0.00353025	0.190974
SL004868	CA7	P43166	239	0.00155589	0.00110906	0.161994	0.0015698	0.00112494	0.164256
SL004853	ICOSLG	O75144	239	0.00177873	0.00126975	0.162601	0.00191403	0.00129313	0.140229
SL007223	BCL6	P41182	236	0.0017821	0.00127268	0.162789	0.00176839	0.00129902	0.17479
SL010449	CA10	Q9NS85	238	0.000897605	0.000641454	0.163062	0.000824029	0.000653238	0.208458
SL002071	GRP	P07492	238	0.00184564	0.00132759	0.165806	0.00168681	0.00133675	0.208306
SL000313	C3	P01024	239	0.00211836	0.0015239	0.165841	0.00218356	0.00150059	0.147027
SL004635	TNFSF8	P32971	239	0.00105862	0.00076355	0.166948	0.00106357	0.000774523	0.171061
SL000563	CCL5	P13501	240	-0.00378385	0.00273352	0.167615	-0.00379587	0.00276203	0.170708
SL002565	MYC	P01106	238	0.0020334	0.00146954	0.167794	0.0017968	0.00149448	0.23052
SL000572	SAA1	P0DJI8	240	0.0050648	0.00366337	0.168132	0.00457858	0.00366374	0.212701
SL010379	SEMA3A	Q14563	239	-0.00134885	0.000977265	0.168849	-0.00146178	0.000994457	0.142977
SL007674	LY9	Q9HBG7	238	0.00143629	0.00104108	0.169045	0.00146537	0.00106069	0.168491
SL000493	LDHB	P07195	239	0.00124017	0.000902302	0.170634	0.00119985	0.000919161	0.193099
SL004689	WISP1	O95388	240	-0.00101849	0.000744154	0.172432	-0.000854702	0.000750846	0.256193
SL004771	AURKA	O14965	237	0.00184877	0.00135178	0.172761	0.00208522	0.00137232	0.130056
SL000017	VWF	P04275	240	0.00309005	0.00226241	0.173318	0.00294402	0.00229452	0.200784
SL000668	CD36	P16671	240	0.00143642	0.00105397	0.174247	0.00147302	0.00104539	0.16019
SL005034	RAN	P62826	240	-0.00409391	0.00300411	0.174277	-0.00429176	0.00305294	0.161162
SL008644	BST1	Q10588	236	-0.00160661	0.00117944	0.174485	-0.00175338	0.00119196	0.142708
SL000553	PRKCB	P05771	240	-0.00451557	0.00331568	0.174556	-0.00421439	0.00335849	0.210831
SL004070	RPS27A	P62979	239	0.00117382	0.000863051	0.17513	0.00108091	0.000876438	0.21875
SL010393	KREMEN2	Q8NCW0	239	0.00183232	0.00135289	0.176942	0.00180976	0.00138125	0.191453
SL011529	SBDS	Q9Y3A5	240	-0.00331539	0.00245199	0.177653	-0.00292833	0.00247991	0.238914
SL002695	CNDP2	Q96KP4	240	0.00143425	0.00106087	0.177704	0.00131242	0.00108191	0.226374
SL017189	KNG1	P01042	240	-0.00131813	0.000979238	0.179593	-0.0014015	0.000997465	0.161375
SL000605	RPS27A	P62979	240	0.00205312	0.0015289	0.180625	0.00195452	0.00155541	0.210199
SL004068	GZMB	P10144	238	0.00111707	0.000832265	0.180855	0.00102561	0.000840103	0.223438
SL004183	CDH3	P22223	240	0.000770728	0.00057683	0.182812	0.000783053	0.000583102	0.180649
SL017328	MYBPC1	Q00872	240	0.00285856	0.00214801	0.184562	0.00251205	0.00218414	0.251304
SL008837	CD63	P08962	238	0.00105408	0.000793385	0.1853	0.000959255	0.000803409	0.233748
SL000509	LTBR	P36941	240	0.00133392	0.00100603	0.186168	0.00126006	0.00101506	0.21576
SL006629	SIRT2	Q8IXJ6	239	0.0015862	0.00119792	0.18677	0.00101191	0.00118177	0.392761
SL004920	CFL1	P23528	240	0.00187462	0.00141838	0.187584	0.00199967	0.00144404	0.167486
SL000414	CFB	P00751	240	0.000807454	0.000613346	0.189314	0.000777823	0.000589211	0.188134
SL010973	PSMA1	P25786	239	0.00129868	0.000988724	0.190321	0.00110297	0.00100209	0.272218
SL004856	DSG1	Q02413	239	0.000820521	0.000626122	0.191334	0.000744195	0.000633072	0.241025
SL000573	APCS	P02743	239	0.00100123	0.000764082	0.19137	0.000824542	0.000695335	0.236945
SL003334	AIMP1	Q12904	237	0.0012058	0.000922007	0.192251	0.00149834	0.00092062	0.105036
SL000535	PDGFA	P04085	240	0.00305702	0.00233785	0.192297	0.00262433	0.00237179	0.269697
SL000300	POMC	P01189	238	0.00143961	0.001102	0.192735	0.001488	0.00112378	0.186817
SL008190	SPTAN1	Q13813	239	0.00192127	0.00147285	0.193376	0.00174146	0.00147516	0.239039
SL007049	CST7	O76096	236	0.00193226	0.0014844	0.194328	0.00182982	0.00150317	0.224781
SL005403	LMAN2	Q12907	239	-0.000938628	0.000727461	0.198244	-0.000860158	0.000725496	0.237025
SL010513	PRKACA	P17612	239	0.0026848	0.00208597	0.199357	0.00282201	0.00211656	0.183781
SL001796	MPO	P05164	240	-0.00125733	0.000978864	0.200254	-0.00129803	0.000989399	0.190872
SL004908	TPM2	P07951	239	0.00105831	0.000823985	0.200297	0.00111413	0.000827687	0.179633
SL007673	NTN4	Q9HB63	240	-0.00092498	0.000720336	0.20039	-0.000944903	0.000735769	0.200374
SL010505	MATK	P42679	240	0.00142694	0.00111204	0.20071	0.00123621	0.00112851	0.274491
SL007651	FGF23	Q9GZV9	239	0.00144937	0.00113472	0.202784	0.00130963	0.00113476	0.249683
SL000836	HBA1 HBB	P69905 P68871	239	-0.00216727	0.00169784	0.203066	-0.00199139	0.00173129	0.251267
SL008085	HIBADH	P31937	237	0.00195919	0.00153669	0.203621	0.0018411	0.00145723	0.207755
SL004329	GDF5	P43026	239	0.0009097	0.000715005	0.204546	0.000805512	0.000720185	0.264555
SL007070	LDLR	P01130	238	0.00191446	0.00150561	0.204817	0.00169745	0.00153071	0.268649
SL008909	LGMN	Q99538	239	-0.000780714	0.000616684	0.206793	-0.000787896	0.000619721	0.204909
SL001896	CLU	P10909	240	0.000726732	0.000574334	0.207016	0.000636375	0.000574226	0.26894
SL009768	CBX5	P45973	238	0.00100811	0.000799759	0.20876	0.000996148	0.000808353	0.219122
SL004466	SERPIND1	P05546	240	0.000871411	0.000692821	0.209738	0.000865088	0.000694716	0.214333
SL004901	P4HB	P07237	237	0.00117326	0.000935304	0.21097	0.00108981	0.00094414	0.249619
SL014069	PCSK7	Q16549	238	-0.00163639	0.00130503	0.211146	-0.00211929	0.00130095	0.104712
SL014488	VAV1	P15498	240	-0.00322643	0.00259163	0.214409	-0.00299735	0.0026305	0.255717
SL004932	PRDX5	P30044	238	0.00116472	0.000938525	0.215866	0.00102093	0.000954167	0.285785
SL005169	ICAM5	Q9UMF0	240	0.00107942	0.000869933	0.21593	0.00109731	0.000829923	0.187443
SL000139	EREG	O14944	238	0.00150479	0.00121823	0.218008	0.00130106	0.00122916	0.290969
SL004467	SERPINA10	Q9UK55	240	0.0015205	0.00123934	0.221118	0.00171085	0.00123427	0.167075
SL000158	FOLH1	Q04609	237	-0.00222191	0.00181152	0.221253	-0.00218736	0.00183641	0.234879
SL005167	LGALS8	O00214	239	0.00103621	0.000845687	0.221714	0.000891884	0.000856022	0.298579
SL004333	FGF10	O15520	238	-0.00136009	0.00112009	0.225891	-0.0014979	0.00114472	0.192034
SL007756	GDF2	Q9UK05	240	0.00139951	0.00115617	0.227329	0.00159826	0.00115973	0.169526
SL002803	UCHL1	P09936	240	0.00144579	0.00119789	0.22868	0.00157072	0.0012233	0.200455
SL005358	PEBP1	P30086	240	0.00155723	0.00129768	0.231361	0.00154337	0.00132301	0.244616
SL018587	ISLR2	Q6UXK2	240	-0.000955905	0.000797753	0.232044	-0.000970501	0.000794122	0.222941
SL007136	CEBPB	P17676	238	0.000945943	0.000790372	0.232604	0.000851775	0.000801979	0.289338
SL000138	HBEGF	Q99075	240	0.00120455	0.0010072	0.232943	0.00106818	0.00100263	0.287842
SL002792	ADRBK1	P25098	240	-0.00269297	0.00226091	0.234831	-0.00255237	0.00229752	0.267782
SL011071	PDGFC	Q9NRA1	239	0.00177493	0.00149863	0.237487	0.0017857	0.00151014	0.238266
SL000049	PROS1	P07225	240	0.000730685	0.000618399	0.238584	0.000714581	0.000617416	0.248341
SL010328	MED1	Q15648	240	0.000597756	0.000509038	0.241485	0.000586862	0.000518876	0.259242
SL011100	CD226	Q15762	236	0.00110962	0.000946673	0.242368	0.000920542	0.000955784	0.336532
SL004783	S100A12	P80511	240	0.0015822	0.00135646	0.244645	0.0014627	0.00138352	0.291536
SL000338	CAST	P20810	239	0.00125568	0.00107968	0.246024	0.00116163	0.00106646	0.277216
SL000539	GPI	P06744	240	0.00175515	0.00151236	0.247023	0.00186929	0.00153248	0.22382
SL002525	C2	P06681	239	0.000722928	0.0006235	0.247463	0.00072304	0.000625966	0.249283
SL008059	RPS3	P23396	238	0.00121876	0.00105611	0.249694	0.00101868	0.00107197	0.342989
SL017188	GSK3A GSK3B	P49840 P49841	240	-0.00261994	0.00227941	0.251577	-0.00248162	0.00232078	0.286072
SL006993	MAPK13	O15264	239	0.00120665	0.00106055	0.256399	0.00121281	0.00107828	0.261887
SL004704	COMMD7	Q86VX2	238	0.00113482	0.000999392	0.257343	0.00123799	0.00101287	0.222892
SL018625	TLR4 LY96	O00206 Q9Y6Y9	240	-0.000727505	0.00064153	0.257958	-0.000732715	0.000651267	0.261757
SL004742	AFM	P43652	239	0.000683521	0.00060317	0.258299	0.000727006	0.000595225	0.223213
SL000462	IGFBP1	P08833	240	0.00233906	0.00208999	0.264223	0.00234137	0.00178559	0.191099
SL008176	PSME1	Q06323	239	0.0012058	0.00107755	0.264295	0.00131176	0.00110085	0.234677
SL011509	PYY	P10082	240	0.000984223	0.000882998	0.266159	0.000944527	0.000899659	0.294898
SL003710	CASP2	P42575	239	0.00137123	0.00123151	0.266668	0.00105158	0.00125138	0.401614
SL014091	SORCS2	Q96PQ0	237	-0.002991	0.00270485	0.269976	-0.00314133	0.00275745	0.255835
SL004469	APP	P05067	240	0.00219344	0.00198394	0.270047	0.00182864	0.00200123	0.36182
SL003974	PROC	P04070	239	0.00120923	0.00109827	0.272029	0.00105507	0.00111631	0.345602
SL010490	CAMK1D	Q8IU85	238	-0.00077272	0.000703199	0.272977	-0.000900887	0.000712077	0.207131
SL014289	KIR3DS1	Q14943	237	0.00137861	0.00125605	0.273544	0.00109287	0.00127535	0.39241
SL007310	RAC3	P60763	240	-0.00199388	0.00182142	0.274789	-0.00191478	0.00185126	0.302095
SL003690	TNFRSF11A	Q9Y6Q6	238	0.000991341	0.000905703	0.274857	0.000768634	0.000915248	0.401911
SL003674	BCL2L1	Q07817	239	0.000852107	0.00078238	0.277235	0.000838147	0.000797138	0.294182
SL014288	CD200R1	Q8TD46	240	-0.000721432	0.000669509	0.282352	-0.000805302	0.0006728	0.232584
SL007361	CLC	Q05315	238	0.0012685	0.00117951	0.283301	0.00115048	0.00119761	0.337765
SL004349	IFNL2	Q8IZJ0	238	0.00105821	0.000984376	0.283499	0.00102425	0.00100524	0.309346
SL003646	TPM4	P67936	240	-0.0034845	0.00324493	0.284015	-0.00318061	0.00328589	0.334099
SL011628	DBNL	Q9UJU6	239	0.00138814	0.00129579	0.285165	0.00153899	0.00131879	0.24446
SL004269	GHRL	Q9UBU3	238	0.00107014	0.00100129	0.286298	0.00109688	0.00100325	0.275428
SL005588	FER	P16591	240	-0.0031313	0.00293209	0.286658	-0.00275281	0.00296592	0.354321
SL008956	ARSB	P15848	238	0.00118513	0.00111057	0.287027	0.000987435	0.00113072	0.383447
SL010491	CAMK2A	Q9UQM7	239	0.00135218	0.00127646	0.290558	0.00137089	0.00129997	0.292763
SL004152	IL18R1	Q13478	240	0.000812693	0.000769665	0.292111	0.000829767	0.000776246	0.286233
SL004765	MAPKAPK3	Q16644	240	0.00165378	0.00157097	0.29357	0.00196035	0.00158403	0.217159
SL004396	STAT1	P42224	240	0.00234467	0.00222747	0.29361	0.00252547	0.00226759	0.266579
SL002539	TNFRSF11B	O00300	237	0.00117772	0.00111926	0.293801	0.00117648	0.0011261	0.297277
SL008808	SKP1	P63208	240	0.00121845	0.00115959	0.294465	0.00122387	0.00118421	0.302476
SL014129	HS6ST1	O60243	240	0.000560907	0.000534079	0.294704	0.000488197	0.000541915	0.368615
SL002655	CTGF	P29279	239	0.00110812	0.0010576	0.295841	0.00107648	0.00107572	0.318046
SL004685	PSPN	O60542	239	0.000947417	0.000904941	0.296222	0.000888753	0.000918115	0.334074
SL004660	IBSP	P21815	240	0.00148872	0.00142353	0.296743	0.00128913	0.00140668	0.360416
SL000601	TF	P02787	240	-0.000354793	0.000339784	0.297492	-0.000323662	0.000341845	0.344748
SL000088	TGFB2	P61812	237	0.00129117	0.00123701	0.297683	0.00121369	0.00126326	0.337711
SL008072	COL8A1	P27658	237	-0.00206557	0.0019793	0.297779	-0.00208746	0.00199151	0.295691
SL000398	CYP3A4	P08684	240	0.00129713	0.00124519	0.298629	0.0014577	0.00126635	0.250905
SL005210	NRCAM	Q92823	240	0.000787006	0.000756218	0.299092	0.000764006	0.000708566	0.282075
SL006911	CHEK1	O14757	239	0.000761918	0.000734733	0.30082	0.000650088	0.00074733	0.385293
SL006522	LGALS3BP	Q08380	240	0.0012031	0.00116134	0.301301	0.000946118	0.00114821	0.410811
SL014088	FCRL3	Q96P31	237	0.0013058	0.00126394	0.302636	0.00116503	0.00129068	0.367685
SL010374	METAP1	P53582	240	-0.00220553	0.00215035	0.30612	-0.00215196	0.00218253	0.32519
SL006132	LMNB1	P20700	238	0.000834117	0.000814161	0.30667	0.000802173	0.000831199	0.335546
SL005226	CRLF2	Q9HC73	237	0.00100188	0.000979287	0.307354	0.000997533	0.00099992	0.319548
SL007752	DAPK2	Q9UIK4	239	0.00119567	0.00116909	0.307502	0.00120299	0.0011883	0.312454
SL016928	SLAMF7	Q9NQ25	238	0.00140468	0.00137345	0.307505	0.00156578	0.00139928	0.264344
SL005214	SEMA6A	Q9H2E6	238	0.0004571	0.000449098	0.309834	0.000514365	0.000449661	0.253888
SL011232	CDC37	Q16543	239	0.00134083	0.00131784	0.310005	0.0014569	0.00134604	0.280254
SL010462	FCN1	O00602	238	0.00109055	0.00107855	0.313017	0.000729072	0.00108475	0.502205
SL012108	PLCG1	P19174	239	-0.000732916	0.000730956	0.317064	-0.000787553	0.000744602	0.291334
SL007024	GREM1	O60565	239	0.0011955	0.00119848	0.319562	0.000957352	0.00120722	0.4286
SL008143	UBE2N	P61088	240	-0.0018892	0.00189678	0.320284	-0.00187083	0.00193498	0.334653
SL005208	RTN4R	Q9BZR6	240	0.000815324	0.000818931	0.320484	0.000418321	0.000762073	0.583599
SL006523	MFGE8	Q08431	240	0.000970732	0.000977578	0.321746	0.000765226	0.000971885	0.431895
SL004757	VTA1	Q9NP79	240	-0.00223886	0.00225575	0.32198	-0.00207802	0.00229983	0.367196
SL004015	CPB2	Q96IY4	240	0.000535927	0.000540711	0.322644	0.000623821	0.000548479	0.25659
SL011073	XPNPEP1	Q9NQW7	239	0.00181054	0.00182875	0.323191	0.00208185	0.00185938	0.264058
SL004332	PROK1	P58294	237	0.000972913	0.000984137	0.323904	0.00100305	0.000996475	0.315219
SL004781	CSK	P41240	240	-0.00310458	0.00314958	0.325301	-0.0029215	0.00319766	0.361882
SL005688	YWHAZ	P63104	240	-0.00233679	0.00237297	0.325771	-0.00219348	0.00240839	0.363389
SL002081	CDH5	P33151	240	-0.000751857	0.000768848	0.329142	-0.000888561	0.000771099	0.250403
SL000633	FASLG	P48023	239	0.00120529	0.00124145	0.332629	0.00127695	0.00125865	0.311414
SL006197	DNAJC19	Q96DA6	239	0.000769461	0.000795369	0.334342	0.000739518	0.000810632	0.362601
SL005229	ULBP3	Q9BZM4	239	0.00123004	0.00128545	0.339621	0.00134683	0.00129901	0.300935
SL010522	CDK8 CCNC	P49336 P24863	239	0.000982474	0.00102955	0.34094	0.00105677	0.0010456	0.313258
SL008102	MDH1	P40925	240	-0.0011282	0.00119018	0.344154	-0.00115924	0.00121361	0.340498
SL000523	MMP13	P45452	237	0.00106254	0.00113008	0.348086	0.000937078	0.00114901	0.415628
SL002702	PIM1	P11309	237	0.000968527	0.00103126	0.348635	0.000982046	0.00104751	0.349513
SL000440	HPX	P02790	239	0.00170049	0.0018166	0.350208	0.00129085	0.00181515	0.477726
SL008122	DUSP3	P51452	239	-0.00196996	0.00211863	0.353431	-0.00184061	0.002152	0.393295
SL008709	DSC3	Q14574	236	0.000883727	0.000952891	0.354691	0.000751996	0.000969641	0.438846
SL005225	NTRK1	P04629	237	0.00114677	0.00123694	0.354848	0.000998714	0.00125597	0.427359
SL000309	C1QA C1QB C1QC	P02745 P02746 P02747	238	0.00159291	0.00171835	0.354899	0.0014228	0.00174333	0.415289
SL002517	TNF	P01375	239	0.00145049	0.00156604	0.355301	0.00165843	0.00157959	0.294883
SL007806	IL22RA1	Q8N6P7	238	0.0011355	0.00122627	0.355424	0.000837636	0.00124459	0.501628
SL000532	SPARC	P09486	240	0.0019667	0.0021347	0.35785	0.00170187	0.00216426	0.432484
SL006088	SPHK1	Q9NYA1	240	-0.002625	0.00285616	0.359016	-0.00240732	0.00290025	0.407393
SL010494	CDC2 CCNB1	P06493 P14635	238	0.00083449	0.00091272	0.361522	0.0007813	0.000933087	0.403301
SL017424	C10orf54	Q9H7M9	239	0.000673789	0.000737122	0.361628	0.000661817	0.000748413	0.377481
SL005200	MICB	Q29980	237	0.00103463	0.0011374	0.363966	0.00070306	0.00113941	0.537839
SL008760	SLITRK1	Q96PX8	237	0.000889538	0.000978227	0.364128	0.000733815	0.00097837	0.454022
SL004415	ACE2	Q9BYF1	238	0.000923712	0.00101721	0.364784	0.000840168	0.00103818	0.41922
SL003198	TNC	P24821	240	0.000893555	0.000984352	0.364947	0.000939422	0.000961645	0.329668
SL000131	PCNA	P12004	238	0.00113381	0.00124948	0.36513	0.00124829	0.00125663	0.321606
SL006914	NR3C1	P04150	236	0.00138075	0.00152273	0.365491	0.00153593	0.00154118	0.320049
SL004156	TNFRSF10A	O00220	237	0.00139268	0.00153598	0.365516	0.00168298	0.00153425	0.273852
SL007747	TBK1	Q9UHD2	239	0.0012218	0.001348	0.365681	0.00116413	0.00137153	0.396904
SL014896	ANK2	Q01484	235	0.0011745	0.00130092	0.367576	0.000984345	0.00131518	0.454986
SL004838	CD47	Q08722	238	-0.00109143	0.00121168	0.36866	-0.000938848	0.00122742	0.445138
SL004649	TNFSF4	P23510	237	0.000975824	0.00109352	0.373133	0.000940134	0.00111768	0.401165
SL006091	NCK1	P16333	239	0.00122165	0.00137834	0.376366	0.00128598	0.00139864	0.358843
SL004716	MAPK9	P45984	239	0.000906103	0.00102369	0.377004	0.000613387	0.00103004	0.552109
SL010528	UFM1	P61960	240	0.00153665	0.00173959	0.377967	0.00150152	0.00177241	0.397799
SL004340	FGF6	P10767	237	0.00123922	0.00140405	0.378375	0.00111896	0.00143169	0.435302
SL006713	COLEC11	Q9BWP8	240	0.000990237	0.00112469	0.379524	0.00101149	0.00110914	0.362758
SL005189	IL7R	P16871	238	-0.000928465	0.00106563	0.38451	-0.00111173	0.00108118	0.30494
SL003848	ANXA5	P08758	239	0.00118692	0.00136833	0.386609	0.00090362	0.0013798	0.513204
SL014108	LRRTM3	Q86VH5	238	-0.00092038	0.00106204	0.387056	-0.00119952	0.00106362	0.260624
SL010500	LYN	P07948	240	-0.00240312	0.00277496	0.387385	-0.00209546	0.00281658	0.457665
SL004687	TSLP	Q969D9	239	0.00121205	0.00140429	0.388976	0.00122596	0.00143746	0.394643
SL000130	CCNB1	P14635	236	0.000988005	0.00115303	0.392413	0.000811778	0.00117237	0.489396
SL000442	GH1	P01241	238	0.00140149	0.00164564	0.3953	0.00138968	0.00167781	0.408398
SL000467	IGHG1 IGHG2 IGHG3 IGHG4 IGK@ IGL@	P01857	238	0.000906763	0.001068	0.396748	0.000818924	0.00108584	0.451532
SL004253	HSD17B1	P14061	238	0.000661459	0.000779672	0.397108	0.000546027	0.000796468	0.493699
SL011528	RPS7	P62081	237	0.000905781	0.00106831	0.397402	0.000767834	0.00108329	0.479192
SL016567	MAP3K7 TAB1	O43318 Q15750	238	0.000954933	0.00112739	0.39786	0.00110839	0.00114154	0.332618
SL002706	FCER2	P06734	240	0.00101991	0.00120548	0.398391	0.000653187	0.00115967	0.573822
SL008916	DPP7	Q9UHL4	237	0.000594439	0.000711392	0.404251	0.000598566	0.000721106	0.407389
SL007774	JAG2	Q9Y219	237	0.00131624	0.00157953	0.405535	0.000773166	0.0015513	0.618695
SL004827	S100A6	P06703	240	-0.000966894	0.00116179	0.406127	-0.00118606	0.00117645	0.314453
SL000551	PRKCA	P17252	240	-0.00266928	0.00320896	0.406364	-0.0023318	0.00325604	0.474641
SL004182	PLA2G5	P39877	238	0.000751981	0.00090524	0.407005	0.000851655	0.00092403	0.35769
SL011530	DYNLRB1	Q9NP97	240	0.00179828	0.0021678	0.407651	0.00184519	0.00220403	0.40337
SL005222	SCARF2	Q96GP6	239	0.00139897	0.00169356	0.409628	0.00105774	0.00172053	0.539325
SL014684	OAS1	P00973	237	0.00130667	0.00158593	0.410847	0.00120289	0.00158424	0.448483
SL011202	NAPA	P54920	240	-0.00163153	0.0020131	0.418507	-0.00161957	0.00205462	0.431373
SL004131	CD86	P42081	238	-0.000716423	0.000886082	0.419621	-0.000699173	0.000897264	0.436668
SL015046	AMIGO2	Q86SJ2	239	-0.000510252	0.000633191	0.421163	-0.00049282	0.000630201	0.435034
SL009628	ING1	Q9UK53	240	-0.00139695	0.00173831	0.422438	-0.00123079	0.00177138	0.487881
SL017290	UBC	P0CG48	239	0.000557455	0.00069399	0.42265	0.000533985	0.000708938	0.452106
SL005215	CD33	P20138	240	0.00103251	0.00128616	0.422921	0.000947641	0.00131351	0.471373
SL006917	LYN	P07948	240	-0.00225331	0.00280941	0.42334	-0.00180486	0.00284341	0.526233
SL005224	MPL	P40238	240	0.000828036	0.00103464	0.424349	0.00066157	0.00105319	0.530536
SL005675	ATP5B	P06576	239	0.000738871	0.000925693	0.425585	0.000564285	0.000925757	0.542783
SL014208	CRTAM	O95727	235	0.00145787	0.00182788	0.42595	0.0013109	0.00186489	0.482836
SL003041	PF4	P02776	240	0.00221541	0.00278298	0.426812	0.00161227	0.00280876	0.566527
SL016828	EGFR	P00533	237	0.00140014	0.00175992	0.427105	0.00149289	0.00179742	0.407103
SL006998	PDPK1	O15530	240	-0.00198223	0.0024955	0.427821	-0.00169235	0.00253533	0.505128
SL006542	FCN2	Q15485	239	0.000675137	0.000850622	0.428186	0.000495536	0.000855394	0.562961
SL003711	CASP3	P42574	240	-0.00195703	0.00247066	0.429107	-0.00175556	0.00250158	0.483538
SL005574	ACY1	Q03154	240	-0.00111667	0.00141144	0.429661	-0.00117067	0.00138808	0.399909
SL000554	PRKCD	Q05655	240	0.00078264	0.000991674	0.430795	0.00069719	0.00100439	0.488304
SL004133	BMPR2	Q13873	236	0.000638154	0.000810527	0.431905	0.000521845	0.000816852	0.52358
SL003655	TKT	P29401	240	-0.00130971	0.00166406	0.432051	-0.00128284	0.00169698	0.450461
SL019978	IFNA7	P01567	237	0.000986912	0.00126145	0.434809	0.000680447	0.00127839	0.59507
SL005153	CNTFR	P26992	240	0.000464038	0.00059476	0.436063	0.000302324	0.000598656	0.614047
SL007356	NOTCH2	Q04721	239	0.0010451	0.00134619	0.438344	0.00105569	0.00135482	0.436672
SL007620	IL12RB2	Q99665	238	-0.00100736	0.00130318	0.440317	-0.00106477	0.00128821	0.409369
SL004336	FGF18	O76093	238	0.000682416	0.000882924	0.440373	0.000430458	0.000890821	0.629415
SL004861	IL18RAP	O95256	238	0.000670165	0.00086715	0.440413	0.000565769	0.000882498	0.522113
SL004580	MSR1	P21757	238	-0.000707002	0.000915073	0.440541	-0.000639481	0.000852791	0.454121
SL011532	ETHE1	O95571	239	-0.000671724	0.000874383	0.443138	-0.000852608	0.000888305	0.338179
SL009791	HNRNPAB	Q99729	240	0.000792751	0.00103887	0.446187	0.000655394	0.00105576	0.535371
SL010529	UFC1	Q9Y3C8	240	0.000938541	0.00123317	0.447383	0.000928409	0.00125429	0.459954
SL004812	TPI1	P60174	240	-0.00136594	0.00179544	0.447561	-0.00133714	0.00183041	0.465833
SL005155	TDGF1	P13385	240	0.00197302	0.00259711	0.448206	0.00203788	0.00264134	0.441196
SL007871	CMPK1	P30085	237	-0.000556273	0.000732725	0.448523	-0.000623627	0.000740216	0.400415
SL011588	RPS3A	P61247	236	0.00106814	0.00141447	0.450937	0.000968122	0.00143518	0.500655
SL011508	ADCYAP1	P18509	238	0.00135629	0.00180189	0.452398	0.00139226	0.00183096	0.447817
SL007295	CDH15	P55291	237	0.000391757	0.000523502	0.455024	0.000408562	0.000529544	0.441206
SL006460	GP1BA	P07359	239	-0.000575421	0.000771712	0.456642	-0.000619603	0.00078269	0.429408
SL001890	TACSTD2	P09758	237	-0.000838481	0.00112748	0.457835	-0.000897757	0.00114902	0.435442
SL004353	IL17D	Q8TAD2	237	0.000967364	0.00130269	0.458492	0.000623566	0.00131169	0.634973
SL004366	TNFRSF12A	Q9NP84	236	0.00109718	0.00148721	0.461429	0.000754408	0.00147077	0.608508
SL003169	CXCL5	P42830	237	0.000625973	0.00085336	0.46398	0.000558959	0.000872353	0.522344
SL000125	IL1A	P01583	237	0.000855364	0.00116636	0.464086	0.000614528	0.00118065	0.603232
SL003862	CD40LG	P29965	238	0.00120321	0.00164097	0.464163	0.00136536	0.00166645	0.413475
SL004589	AZU1	P20160	240	0.000801821	0.00109442	0.464513	0.000756416	0.00111802	0.499373
SL004097	SMAD3	P84022	240	-0.00108161	0.00147789	0.46499	-0.000960423	0.00150161	0.523083
SL005793	PPIF	P30405	240	-0.00254282	0.00347949	0.465638	-0.00224275	0.00353269	0.526164
SL004060	ECE1	P42892	240	0.0005504	0.000754201	0.466262	0.000408223	0.000759979	0.591692
SL005703	NOTCH1	P46531	240	-0.000274903	0.000377504	0.467218	-0.000330518	0.000378078	0.382933
SL005217	SIGLEC6	O43699	238	0.000783377	0.00107792	0.468118	0.000802961	0.00109197	0.462905
SL004080	BMPR1A	P36894	239	0.000563362	0.00077706	0.469191	0.000528077	0.000741874	0.477316
SL004925	AGR2	O95994	238	0.000563432	0.000777576	0.469433	0.000478077	0.000791954	0.546676
SL005235	NANOG	Q9H9S0	238	0.000695026	0.000959441	0.469552	0.00083202	0.00096061	0.387341
SL004725	HAT1	O14929	239	0.00103101	0.00142638	0.470524	0.000871985	0.00145396	0.54929
SL010514	PTK6	Q13882	240	0.000989172	0.00138209	0.474891	0.00078848	0.00140537	0.57532
SL000615	VIP	P01282	237	0.000869174	0.00121762	0.47606	0.000815664	0.00121239	0.501787
SL016550	CSNK2A1 CSNK2B	P68400 P67870	240	-0.00156311	0.00219327	0.476758	-0.00141943	0.00223568	0.526136
SL010488	ABL2	P42684	238	-0.000503474	0.000713193	0.480937	-0.000624401	0.00072316	0.388822
SL011631	NACA	Q13765	240	0.00115337	0.00163501	0.481257	0.0011044	0.00166977	0.509026
SL005205	NCR3	O14931	238	0.000624556	0.000904653	0.49065	0.000684349	0.000922901	0.459155
SL010391	WFIKKN2	Q8TEU8	240	0.000621388	0.000900977	0.491083	0.000629331	0.000866724	0.468526
SL007228	PRKCI	P41743	239	-0.00104312	0.0015257	0.494849	-0.00109814	0.00155614	0.481118
SL000481	IL5	P05113	238	0.000803588	0.00117545	0.494888	0.000401282	0.00117027	0.731997
SL010368	IDUA	P35475	239	0.000912171	0.00133709	0.495793	0.000890858	0.00135447	0.511392
SL008331	PA2G4	Q9UQ80	240	-0.00126217	0.00185391	0.496669	-0.00122033	0.00189083	0.519326
SL000312	C3	P01024	240	0.000786388	0.00115985	0.498442	0.000725996	0.0011393	0.524619
SL010524	WNK3	Q9BYP7	240	-0.000955265	0.00141227	0.499459	-0.00103841	0.00143021	0.468558
SL011630	SEZ6L2	Q6UXD5	239	-0.00105871	0.00156962	0.500666	-0.00111524	0.00160152	0.486919
SL011808	CPNE1	Q99829	240	-0.0016054	0.00238751	0.501989	-0.00144076	0.00243417	0.554517
SL001716	IL12A IL12B	P29459 P29460	238	0.0009049	0.0013459	0.502042	0.00085167	0.00137302	0.535696
SL002542	KRAS	P01116	238	0.000521059	0.000775768	0.502469	0.00022137	0.000774819	0.775368
SL017289	UBB	P0CG47	240	0.000725326	0.00108057	0.502733	0.0004474	0.00107728	0.678312
SL003738	CD80	P33681	240	0.000632527	0.000948285	0.505421	0.00070793	0.000966533	0.464657
SL000104	BCL2	P10415	240	0.000755596	0.00113753	0.507195	0.000703842	0.00116223	0.54539
SL004865	CDH6	P55285	239	-0.000381805	0.000575965	0.508058	-0.000344899	0.000587557	0.557788
SL000136	AREG	P15514	239	-0.00119388	0.00180945	0.510038	-0.00112062	0.00184399	0.54399
SL018891	DSCAM	O60469	238	0.00060218	0.000917852	0.512432	0.000543079	0.000936757	0.56267
SL009045	ENPP7	Q6UWV6	240	0.00130094	0.00199295	0.514552	0.00152394	0.00201085	0.449326
SL003700	BAD	Q92934	239	-0.0012595	0.00193694	0.516177	-0.00119097	0.00197722	0.547549
SL008703	CPE	P16870	237	0.000566418	0.00087365	0.517418	0.000471528	0.000846206	0.577931
SL014470	BCAR3	O75815	239	-0.000379431	0.000585602	0.517671	-0.000449207	0.000590775	0.44783
SL004876	SERPINA4	P29622	240	-0.000397724	0.000613963	0.517756	-0.000429992	0.000622546	0.490464
SL011709	PDXP	Q96GD0	240	-0.00117259	0.00183277	0.522941	-0.00115147	0.00187108	0.538906
SL004489	TLR4	O00206	239	0.000780074	0.00122352	0.524387	0.000628211	0.00124249	0.613627
SL001947	MIA	Q16674	240	0.000482203	0.000761299	0.5271	0.000190949	0.000738649	0.796248
SL012698	KIR2DL4	Q99706	239	0.000844237	0.00133817	0.528737	0.000666535	0.00135176	0.622432
SL004692	CRLF1 CLCF1	O75462 Q9UBD9	238	-0.000561144	0.000889592	0.528805	-0.000801313	0.000895491	0.371838
SL007025	JAK2	O60674	237	-0.000552966	0.000882708	0.531649	-0.000714478	0.000898899	0.427554
SL003080	MIF	P14174	239	0.000629043	0.00101331	0.535358	0.000610415	0.00102638	0.552624
SL004668	APOE	P02649	240	0.00044785	0.000722078	0.535719	0.000351322	0.000720279	0.626194
SL001945	SELE	P16581	240	-0.000765313	0.00124288	0.538659	-0.00105659	0.00123074	0.391528
SL007729	ERAP1	Q9NZ08	239	0.000795704	0.0012933	0.538995	0.000892904	0.00130797	0.49552
SL010927	KPNB1	Q14974	240	-0.00135852	0.00222204	0.541545	-0.00127098	0.00226678	0.57556
SL007217	IFNGR2	P38484	238	0.000648149	0.00106971	0.54517	0.000640294	0.00108784	0.556728
SL004484	SFTPD	P35247	240	-0.000842141	0.00139192	0.545757	-0.000969285	0.00141772	0.494871
SL003173	CXCL1	P09341	239	0.00107	0.00177643	0.547546	0.00105873	0.0018124	0.559699
SL011549	ARID3A	Q99856	238	0.000824125	0.00136866	0.547675	0.000715372	0.00139492	0.608568
SL007324	CSNK2A1	P68400	239	0.000677767	0.00112768	0.548409	0.000650036	0.00115151	0.572971
SL009951	WNT7A	O00755	237	0.000681394	0.00113606	0.54924	0.000551755	0.00115764	0.634099
SL005178	IL37	Q9NZH6	238	-0.000483948	0.000808559	0.550075	-0.000520151	0.000821798	0.527417
SL005194	JAM3	Q9BX67	240	0.000878844	0.00147461	0.551766	0.000840138	0.00150605	0.577504
SL006805	CDC42BPB	Q9Y5S2	237	0.000488694	0.000823894	0.553665	0.00043291	0.000838937	0.60635
SL010512	PIK3CA PIK3R1	P42336 P27986	239	0.000769049	0.00131703	0.559839	0.000738167	0.00133135	0.579822
SL000468	IGHM IGJ IGK@ IGL@	P01871	240	0.00114412	0.00196208	0.560381	0.000865891	0.00190841	0.650463
SL010523	HIPK3	Q9H422	237	0.00109366	0.00187717	0.56073	0.000952058	0.00190599	0.617913
SL003849	FGF9	P31371	238	0.000478588	0.000828514	0.564068	0.000332887	0.000843959	0.693635
SL000480	IL4	P05112	239	0.000644365	0.0011158	0.564169	0.000507635	0.0011375	0.65583
SL000277	APOE	P02649	240	0.000179155	0.000310737	0.564803	0.000150944	0.000315334	0.632628
SL004739	ITIH4	Q14624	240	0.000757309	0.00132816	0.569098	0.000704555	0.0013573	0.604208
SL004669	APOE	P02649	240	0.000364842	0.00064141	0.570033	0.000273463	0.000645514	0.672234
SL004915	CLIC1	O00299	240	-0.0013839	0.00244359	0.57171	-0.00127744	0.00249042	0.608493
SL004591	CSF3R	Q99062	236	0.000600175	0.00107714	0.577942	0.000436151	0.00108668	0.68854
SL002722	CD38	P28907	238	0.000532046	0.000956507	0.578588	0.000509216	0.000965183	0.59831
SL004330	CD22	P20273	240	0.000445657	0.000806062	0.580877	0.000331042	0.000820308	0.686919
SL004515	PGLYRP1	O75594	238	0.00114187	0.00207181	0.582069	0.00088074	0.00207524	0.671679
SL003735	TNFSF9	P41273	238	0.000514301	0.00093621	0.583303	0.000648823	0.000932747	0.487398
SL005266	SNCA	P37840	240	0.000839875	0.00152907	0.583346	0.000917735	0.0015563	0.555988
SL000461	IGHE IGK@ IGL@	P01854	240	0.00271852	0.00496085	0.584223	0.00278324	0.00497824	0.57666
SL008416	MRC2	Q9UBG0	239	0.000352199	0.000646364	0.586353	0.000328543	0.000658065	0.618087
SL001718	IL13	P35225	238	0.000679378	0.00124685	0.586367	0.000462259	0.00126595	0.715345
SL004670	ARTN	Q5T4W7	237	0.000660047	0.00122586	0.590799	0.000947892	0.00123812	0.444728
SL006374	BMX	P51813	238	-0.000662113	0.0012304	0.591009	-0.000667262	0.00125577	0.595697
SL003726	CHEK2	O96017	237	-0.00131424	0.00244391	0.591263	-0.00194206	0.00246941	0.432441
SL005630	PSMA6	P60900	240	0.000776261	0.00144625	0.591961	0.000757662	0.00147814	0.608748
SL005372	SNX4	O95219	240	-0.00135451	0.00253955	0.594291	-0.00103569	0.00257639	0.688069
SL006921	PDK1	Q15118	238	-0.00087023	0.00163466	0.594989	-0.000441555	0.00164732	0.788912
SL010518	TEC	P42680	239	-0.00120336	0.00227206	0.596875	-0.000921483	0.00230219	0.689342
SL003918	KLK13	Q9UKR3	237	0.000363744	0.0006926	0.599962	0.000258482	0.000688652	0.70776
SL004296	AK1	P00568	240	-0.000900899	0.00173316	0.603698	-0.000908229	0.00176709	0.607775
SL010467	RGMA	Q96B86	239	-0.000284994	0.000549829	0.604723	-0.000485843	0.000544455	0.373156
SL005220	SHH	Q15465	238	0.000517909	0.00100435	0.606584	0.000220946	0.00101471	0.827828
SL003043	TIMP3	P35625	240	0.00104336	0.00203065	0.607875	0.000765353	0.00205757	0.710264
SL011498	ADCYAP1	P18509	239	0.000548632	0.00106981	0.608559	0.000390073	0.00108441	0.719401
SL010466	MFRP	Q9BY79	239	0.000572353	0.00113573	0.614777	0.000325845	0.00115545	0.778197
SL000048	PROC	P04070	240	0.000319198	0.000647462	0.622479	0.000420566	0.000656674	0.522529
SL000454	HSP90AB1	P08238	240	-0.000730599	0.00148218	0.622534	-0.000662585	0.00150796	0.660797
SL000337	CAPN1 CAPNS1	P07384 P04632	240	-0.00084297	0.00174552	0.629598	-0.000717768	0.00177617	0.686514
SL004642	ADAM9	Q13443	237	-0.00065321	0.00136488	0.632691	-0.000830363	0.00138013	0.548014
SL000586	F2	P00734	240	-0.00136645	0.00287227	0.634708	-0.00112278	0.00291999	0.700957
SL017612	HSP90AA1 HSP90AB1	P07900 P08238	240	-0.000816662	0.00172658	0.636661	-0.000754843	0.0017572	0.667917
SL012148	PEX5	P50542	237	0.000688658	0.00145696	0.636899	0.000508901	0.00147164	0.729816
SL004008	PRTN3	P24158	240	-0.000448739	0.000952176	0.637885	-0.000609369	0.00096232	0.527224
SL005725	GRAP2	O75791	237	0.000539879	0.00115362	0.640239	0.000494265	0.00117953	0.675593
SL014148	ROBO3	Q96MS0	237	0.000589157	0.00126363	0.641486	0.000456081	0.00127475	0.720845
SL003307	IL2RG	P31785	240	-0.000829452	0.00178475	0.64255	-0.000913836	0.00182193	0.616455
SL004477	S100A9	P06702	240	0.000956852	0.00206661	0.643794	0.000875565	0.00210239	0.677467
SL016549	PRKAA2 PRKAB2 PRKAG1	P54646 O43741 P54619	239	-0.000971445	0.00210469	0.644829	-0.000704179	0.00213816	0.742206
SL014130	CHST6	Q9GZX3	239	0.000404248	0.000889508	0.649923	0.000408708	0.000903542	0.65146
SL004924	EIF4H	Q15056	240	0.00113429	0.00255068	0.656951	0.00123052	0.00258758	0.634855
SL003657	PPP3CA PPP3R1	Q08209 P63098	240	-0.000924977	0.00208634	0.657927	-0.000866068	0.00212132	0.683464
SL013989	RSPO2	Q6UXX9	238	0.000465202	0.0010517	0.658664	0.000309664	0.00107032	0.772604
SL000276	APOE	P02649	240	0.000659285	0.00149123	0.658822	0.000390499	0.00149939	0.794763
SL010503	MAPKAPK2	P49137	240	-0.00107565	0.00244432	0.660303	-0.000921193	0.00248545	0.711257
SL000268	PLG	P00747	240	-0.000274743	0.000631747	0.664044	-0.000258893	0.000640639	0.686508
SL004304	STX1A	Q16623	238	0.000379558	0.000875471	0.665024	0.000240288	0.000889653	0.787339
SL010509	PAK6	Q9NQU5	240	-0.00135723	0.00316877	0.66882	-0.00107881	0.00320314	0.736583
SL004482	ENG	P17813	238	0.000303496	0.000710902	0.669839	0.000272939	0.000720444	0.70516
SL004610	LRP8	Q14114	235	-0.000284238	0.000666752	0.670291	-0.000403021	0.000636532	0.527289
SL004872	EDAR	Q9UNE0	239	0.000729766	0.00171328	0.670544	0.000777888	0.00174488	0.656161
SL010530	OCIAD1	Q9NX40	236	0.000335166	0.000789316	0.671508	0.000280504	0.000804934	0.727809
SL004676	IGFBP5	P24593	240	-0.000248724	0.00059027	0.673872	-0.000358018	0.000592926	0.546571
SL010830	EPB41	P11171	240	-0.000748281	0.0017811	0.674783	-0.000817182	0.00181052	0.652168
SL000674	FST	P19883	239	0.000400688	0.000960988	0.677099	0.000349632	0.00097977	0.721538
SL004644	EDA	Q92838	240	0.000318059	0.000768145	0.679212	0.000215201	0.000760054	0.777329
SL004334	FGF16	O43320	240	-0.000706934	0.00174734	0.68616	-0.00070575	0.00178423	0.69281
SL000347	SERPINA6	P08185	238	0.000402307	0.00101805	0.693081	0.00029204	0.00103758	0.778614
SL014048	COL23A1	Q86Y22	240	0.000516717	0.00132427	0.696753	0.000447188	0.00134827	0.740442
SL016551	CSNK2A2 CSNK2B	P19784 P67870	239	-0.00082626	0.0021324	0.698758	-0.000461715	0.00214783	0.829987
SL018938	SUMO3	P55854	240	0.000639989	0.0016621	0.700554	0.000720182	0.00169199	0.670773
SL008931	CD177	Q8N6Q3	240	0.000812326	0.00211329	0.701042	0.000791921	0.00214776	0.712682
SL000526	MMP8	P22894	238	0.000418989	0.00109532	0.702424	0.000378004	0.00111227	0.734288
SL004851	ACVRL1	P37023	237	-0.000444699	0.00116262	0.702449	-0.000258693	0.0011803	0.826714
SL001717	IL10	P22301	237	0.000413804	0.00108971	0.704493	0.000550213	0.00110714	0.619702
SL006913	FYN	P06241	239	-0.000785237	0.00207689	0.705716	-0.000547255	0.00210643	0.795254
SL012469	GPC5	P78333	237	0.000539843	0.00143827	0.707754	0.000387271	0.00145606	0.790507
SL003172	CXCL6	P80162	239	0.000679739	0.00181333	0.70811	0.000676078	0.00184742	0.71474
SL018921	N6AMT1	Q9Y5N5	240	0.000515437	0.00138355	0.709826	0.00062846	0.0014067	0.655474
SL011400	PDE1A	P54750	238	0.000490616	0.00132343	0.71119	0.000439531	0.00134956	0.744967
SL010504	MAPKAPK5	Q8IW41	238	-0.000556262	0.00151288	0.713447	-0.000641092	0.00152701	0.675008
SL000670	GSTA3	Q16772	238	-0.00067866	0.00185756	0.715186	-0.000624327	0.00187553	0.739536
SL011708	ARPP19	P56211	240	0.000656794	0.00180915	0.716906	0.000651769	0.00183737	0.723123
SL005161	FGF12	P61328	239	0.000263721	0.000733863	0.719654	0.000247256	0.000738232	0.73799
SL007828	NRG4	Q8WWG1	237	0.000402645	0.00113846	0.723908	0.00022513	0.0011401	0.843643
SL006912	FGR	P09769	238	-0.000677159	0.0019154	0.724012	-0.000936609	0.0019284	0.627661
SL004305	TOP1	P11387	238	0.000312092	0.000892278	0.726831	0.000200795	0.000900645	0.82378
SL003915	KLK8	O60259	239	0.000308489	0.000885028	0.727734	0.000280114	0.000877088	0.749743
SL011405	PDE5A	O76074	239	-0.000983203	0.00283608	0.72915	-0.000656822	0.00286038	0.81859
SL004823	PPIA	P62937	240	-0.00054029	0.00156205	0.729743	-0.000536354	0.00159349	0.736738
SL001761	TNNI3	P19429	237	0.000346254	0.00100148	0.729853	0.00018132	0.0010055	0.857058
SL004636	FLT3	P36888	240	0.000655232	0.00191853	0.733015	0.00080501	0.00195558	0.680987
SL003717	CASP10	Q92851	239	0.000239344	0.000706268	0.735004	0.000263878	0.000712104	0.711313
SL000409	MAPK3	P27361	240	0.000648635	0.00192344	0.73625	0.000719629	0.00196224	0.714157
SL003680	AGER	Q15109	240	-0.000611785	0.00181996	0.737059	-0.000859565	0.00179184	0.631896
SL009868	SSRP1	Q08945	237	0.000351732	0.00106228	0.740864	8.15267e-05	0.00107553	0.939645
SL002922	ICAM1	P05362	240	0.000450438	0.00136512	0.741726	0.000254021	0.00139176	0.85534
SL006550	ECM1	Q16610	240	0.000207483	0.000631068	0.742618	0.000145803	0.000640483	0.820128
SL004914	PPA1	Q15181	239	-0.000434558	0.00133332	0.744778	-0.000453234	0.00135832	0.738939
SL003524	PDIA3	P30101	239	0.000426006	0.0013182	0.746857	0.000483307	0.00134393	0.719467
SL005687	EIF5A	P63241	240	-0.000555881	0.00172404	0.747418	-0.000427522	0.00175839	0.808124
SL001729	CSF3	P09919	239	-0.000384571	0.00121026	0.750956	-0.000596217	0.00121933	0.625338
SL003200	TEK	Q02763	239	0.000219246	0.000690311	0.751072	0.000199414	0.000698114	0.775412
SL010250	STIP1	P31948	240	-0.000563984	0.00178672	0.752549	-0.000447213	0.00182077	0.806201
SL004720	PPP3R1	P63098	239	0.000200663	0.000637564	0.753248	0.000123683	0.000647173	0.848609
SL000590	SERPINA7	P05543	239	0.000193981	0.000617682	0.753768	0.000127422	0.000619145	0.83713
SL010463	GPC2	Q8N158	238	0.000337938	0.00108245	0.755174	0.000383115	0.00109565	0.726915
SL005228	ULBP2	Q9BZM5	239	0.000376318	0.00121118	0.756307	0.000128501	0.0012314	0.916982
SL006476	NMT1	P30419	239	-0.000565558	0.00182669	0.757138	-0.000186424	0.00185134	0.919881
SL007680	ROBO2	Q9HCK4	240	0.000156701	0.000508541	0.758254	0.000128063	0.000515197	0.803918
SL004136	TYRO3	Q06418	239	0.000219192	0.000717023	0.76011	0.000270903	0.000728361	0.710292
SL000479	IL3	P08700	238	-0.000293947	0.000979808	0.764444	-0.000313377	0.000999482	0.754162
SL004588	IL1RAP	Q9NPH3	240	0.000310619	0.00103975	0.765403	0.000170481	0.00100666	0.86567
SL011211	EIF4G2	P78344	240	-0.000808618	0.00276017	0.769815	-0.000574031	0.00280466	0.838014
SL007122	IDE	P14735	240	0.000330963	0.00114439	0.772683	0.000305698	0.00115974	0.792335
SL009629	MBD4	O95243	239	0.000327633	0.0011496	0.775902	0.000240028	0.00116923	0.837533
SL014308	FGF8	P55075	236	0.00051829	0.0018201	0.776087	0.000648218	0.00185612	0.727245
SL008466	HAAO	P46952	238	-0.000272496	0.000959739	0.776722	-0.000226026	0.000979698	0.81775
SL003722	AKT2	P31751	240	-0.000573273	0.00203438	0.778354	-0.000348985	0.00206207	0.865759
SL014188	CD244	Q9BZW8	238	0.00032734	0.00116567	0.779103	0.000290073	0.00117833	0.805774
SL004155	PDGFRB	P09619	240	0.000465572	0.00166789	0.780387	0.000313539	0.0016806	0.85217
SL008759	GP6	Q9HCN6	240	-0.00051217	0.00187914	0.785437	-0.000484472	0.00191379	0.800384
SL007003	DHH	O43323	240	-0.000367696	0.00137739	0.789744	-0.000234894	0.00140195	0.867089
SL004306	UBE2I	P63279	239	0.000386973	0.0014638	0.791737	0.000452763	0.00148999	0.761508
SL004348	IFNL1	Q8IU54	238	-0.00026329	0.00100125	0.792817	-0.000254706	0.00102159	0.803339
SL001815	SOD2	P04179	240	-0.000172824	0.000658941	0.793342	-0.000205336	0.000653256	0.753563
SL000524	MMP3	P08254	240	-0.000302212	0.00115459	0.793747	-0.000582077	0.00114228	0.610848
SL005223	IL27RA	Q6UWB1	238	0.000204495	0.000789223	0.795783	4.78976e-05	0.000798412	0.952216
SL013488	CLEC1B	Q9P126	240	-0.000483105	0.00189503	0.799001	-0.000560619	0.00192338	0.770955
SL004301	XRCC6	P12956	236	0.000241758	0.000949725	0.799295	5.66218e-05	0.000952565	0.952654
SL000449	DNAJB1	P25685	240	-0.000404906	0.00161191	0.801884	-0.000384801	0.00163611	0.814272
SL017528	RNASEH1	O60930	238	-0.000393721	0.00157257	0.802527	-0.000402665	0.00160515	0.802153
SL004815	YWHAB	P31946	240	-0.000572852	0.00229568	0.803168	-0.00048782	0.0023404	0.835078
SL010515	RPS6KA3	P51812	240	-0.00044606	0.00180104	0.804611	-0.000395746	0.00183502	0.829445
SL002541	TNFSF11	O14788	236	-0.000208135	0.000853971	0.807662	-0.000204776	0.000842087	0.808093
SL007221	STAT3	P40763	240	0.000502004	0.0020697	0.808569	0.000711447	0.00210128	0.735242
SL003792	GRB2	P62993	240	-0.000629004	0.00260674	0.809537	-0.000467521	0.00264821	0.860026
SL003199	TIE1	P35590	240	-0.000187192	0.000787165	0.812242	-0.000190854	0.000793443	0.81013
SL004708	PPBP	P02775	240	0.000601541	0.00253069	0.812325	0.000189032	0.00256112	0.941228
SL003191	PPBP	P02775	240	0.000590866	0.00257978	0.819042	0.000227237	0.0026117	0.930743
SL004862	PDCD1LG2	Q9BQ51	239	0.000164285	0.000736626	0.823714	9.6464e-06	0.000738124	0.989584
SL008113	ATP5O	P48047	240	-0.000559197	0.00260944	0.830503	-0.00032256	0.00265621	0.903454
SL006920	MAPK14	Q16539	240	-0.000338795	0.00164688	0.83719	-0.000194599	0.00167613	0.907676
SL004359	NTF3	P20783	239	-0.000172624	0.000841997	0.837739	-0.000170066	0.000850743	0.841737
SL010492	CAMK2B	Q13554	237	0.000291564	0.00144994	0.84081	0.000322044	0.00147541	0.827415
SL016557	HMGCR	P04035	237	0.000283035	0.0014185	0.842025	0.000139761	0.00144764	0.923175
SL005187	IL3RA	P26951	240	-0.000278378	0.00140631	0.843259	-0.000364978	0.00143327	0.799228
SL006919	RPS6KA5	O75582	240	0.000238249	0.00120846	0.843882	0.000167346	0.00123335	0.892192
SL001791	BGLAP	P02818	237	0.000351273	0.00179415	0.84495	0.000309848	0.00181295	0.864451
SL004511	BPI	P17213	239	-0.000349807	0.00181678	0.847487	-0.000764295	0.00180425	0.672255
SL004101	SMAD2	Q15796	240	-0.000434507	0.00238453	0.85557	-0.000162651	0.00242586	0.946602
SL005679	TPT1	P13693	240	0.00036887	0.00208899	0.859994	0.000420631	0.00212741	0.843443
SL008611	NAAA	Q02083	240	-0.000328126	0.0019204	0.86448	0.000110455	0.00191616	0.954083
SL000003	ANG	P03950	240	-0.000123102	0.000767985	0.872791	-0.000228852	0.000766471	0.765535
SL002075	IFNA2	P01563	239	0.000105202	0.000660161	0.873526	0.000189615	0.000661007	0.774484
SL005694	PRDX6	P30041	240	0.000308455	0.00194389	0.87406	0.000315551	0.00197961	0.873496
SL005199	MICA	Q29983	240	-0.000341877	0.00217794	0.875403	-0.000408454	0.00221887	0.854114
SL004230	MAPT	P10636	238	0.000234762	0.0014975	0.875565	7.88089e-05	0.00152301	0.958778
SL004795	HSD17B10	Q99714	240	-0.000372211	0.00241611	0.877701	-0.00011005	0.00245668	0.964309
SL008008	ARG1	P05089	238	0.000204486	0.00133819	0.878683	-0.000106831	0.00134112	0.93658
SL010459	FCGR2A	P12318	240	-0.000877743	0.00582183	0.88029	0.000376695	0.0058923	0.949082
SL003728	BIRC3	Q13489	239	0.00022092	0.00151077	0.883868	-0.000146969	0.00152834	0.923477
SL010489	CAMK1	Q14012	239	0.000146346	0.00102732	0.886846	9.42312e-05	0.00104309	0.928099
SL003785	GAPDH	P04406	240	0.00033305	0.00235839	0.887819	0.000512666	0.00239365	0.830602
SL000133	CCL20	P78556	239	0.000195309	0.00139698	0.888933	0.0003062	0.00137885	0.824462
SL000550	SERPINA5	P05154	240	-0.000728745	0.00525838	0.889896	-0.0012014	0.00536145	0.822896
SL006918	MAPK1	P28482	240	0.000304289	0.00221062	0.890637	0.000558626	0.00224844	0.804012
SL004331	CNTF	P26441	239	-9.31144e-05	0.000681128	0.891382	-0.000184824	0.000694123	0.790275
SL013489	AMN	Q9BXJ7	238	0.000165431	0.00123593	0.893638	5.43938e-06	0.00125731	0.996552
SL013928	PPIE	Q9UNP9	238	0.000251925	0.00190261	0.894776	0.000281371	0.00193689	0.884629
SL004747	APOM	O95445	240	0.000138038	0.00105066	0.895587	0.000212075	0.000994542	0.831333
SL016553	PDE3A	Q14432	237	0.000125031	0.000981707	0.898767	0.000117078	0.000999584	0.906865
SL000527	MMP9	P14780	240	-0.000196621	0.00156225	0.899953	-0.000312229	0.00156643	0.842187
SL003753	DYNLL1	P63167	238	-0.00019788	0.00158145	0.900533	-0.000135724	0.00161145	0.932953
SL004782	TNFAIP6	P98066	240	-9.04154e-05	0.000769985	0.906625	-0.000139267	0.000747512	0.852371
SL002036	FGFR4	P22455	237	-0.000215747	0.00193109	0.911141	-0.000421889	0.00193014	0.827178
SL000027	PTGS2	P35354	236	-0.000110542	0.00099108	0.911289	2.19351e-05	0.000992326	0.982384
SL013988	CHST2	Q9Y4C5	237	-9.68416e-05	0.000887813	0.913236	-9.17548e-05	0.000902876	0.919146
SL005491	OPCML	Q14982	238	6.30798e-05	0.000578798	0.91331	-1.36637e-06	0.00058609	0.998142
SL000545	KLKB1	P03952	240	-7.83411e-05	0.000746613	0.916523	-0.000208827	0.000743071	0.778943
SL005685	EEF1B2	P24534	239	-0.000165626	0.00159883	0.917583	-0.000292317	0.0016306	0.857887
SL004652	WIF1	Q9Y5W5	239	-5.61841e-05	0.000580939	0.923038	-0.000159214	0.000573792	0.781669
SL005159	EPOR	P19235	239	-9.68618e-05	0.00102775	0.924995	-8.88899e-05	0.00104733	0.932438
SL000314	C3	P01024	240	-0.000167985	0.0018165	0.926398	-0.000501221	0.00182309	0.783621
SL000450	HSPD1	P10809	240	-0.000181746	0.00218107	0.933662	-0.000119394	0.00220938	0.956951
SL018947	USP25	Q9UHP3	238	-9.27765e-05	0.00125821	0.941284	-2.26972e-05	0.00126893	0.985745
SL017610	CXCL3 CXCL2	P19876 P19875	239	0.000152885	0.00207814	0.941417	9.81127e-05	0.00212093	0.963145
SL011049	MASP1	P48740	239	3.8934e-05	0.000529479	0.941446	-2.98046e-05	0.000539507	0.955993
SL009216	DDC	P20711	239	6.20276e-05	0.000882149	0.944004	3.76077e-05	0.000886792	0.96621
SL000448	HSPB1	P04792	239	0.000164266	0.00263164	0.950283	0.000605758	0.00267176	0.820842
SL010613	IL17RD	Q8NFM7	238	-3.63791e-05	0.000626244	0.953727	-4.27836e-05	0.000638692	0.946652
SL004919	PRDX1	Q06830	240	-8.76607e-05	0.00153197	0.954418	-0.000164359	0.00156254	0.916321
SL006406	PLXNC1	O60486	240	-3.75555e-05	0.00066754	0.955183	-4.34719e-05	0.000672609	0.948524
SL002646	MMP14	P50281	237	-8.35679e-05	0.00149851	0.955576	-0.000136663	0.00151902	0.928394
SL000009	ERBB2	P04626	237	6.21766e-05	0.00120345	0.958841	7.74151e-05	0.0012033	0.94876
SL012822	PRSS22	Q9GZN4	240	3.82975e-05	0.000769061	0.960326	-0.000179083	0.000750641	0.811653
SL004750	DDX19B	Q9UMR2	239	7.79089e-05	0.00162516	0.961806	0.000138764	0.00165501	0.933254
SL017128	LRRK2	Q5S007	237	-2.9463e-05	0.000661296	0.964502	4.30849e-05	0.00067444	0.949121
SL005219	SIGLEC9	Q9Y336	240	0.000287808	0.00662773	0.9654	-0.000985723	0.00672145	0.883536
SL008402	LYPD3	O95274	239	3.52962e-05	0.00082329	0.96584	-5.55588e-05	0.000833718	0.946928
SL004866	CA1	P00915	240	-6.44842e-05	0.00158289	0.96754	-0.000144842	0.00161565	0.928645
SL004869	CA13	Q8N1Q1	240	0.000110236	0.00282666	0.968925	0.000507651	0.00285965	0.859257
SL010493	CAMK2D	Q13557	239	-6.59676e-05	0.00176402	0.970201	6.88355e-05	0.00179075	0.969371
SL001905	MSLN	Q13421	239	4.94296e-05	0.00143904	0.972629	-0.000147381	0.0014687	0.920158
SL017614	AKT1 AKT2 AKT3	P31749 P31751 Q9Y243	240	6.8536e-05	0.00199646	0.972645	0.000136468	0.00203494	0.946591
SL010619	TPSG1	Q9NRR2	237	2.70928e-05	0.000791654	0.972729	-0.00012348	0.00080525	0.878266
SL014071	FLRT1	Q9NZU1	240	-3.49978e-05	0.00104867	0.973406	-8.55705e-05	0.00107042	0.936355
SL019100	STUB1	Q9UNE7	238	5.14093e-05	0.00154877	0.973549	0.000185031	0.00157664	0.906682
SL005171	IGFBP4	P22692	240	2.36661e-05	0.000805589	0.976589	-0.000246466	0.000778025	0.7517
SL007121	CTSE	P14091	237	3.65842e-05	0.00126027	0.976867	-2.21237e-05	0.00128427	0.986271
SL003280	HMGB1	P09429	238	2.05754e-05	0.000839032	0.980457	-1.8406e-05	0.000854147	0.982827
SL010376	MMEL1	Q495T6	238	2.25593e-05	0.000959914	0.981271	8.40403e-06	0.000973522	0.99312
SL008157	UBE2L3	P68036	240	-3.57241e-05	0.00157753	0.981952	-4.22008e-05	0.00161066	0.97912
SL013969	KYNU	Q16719	240	-1.98927e-05	0.0011008	0.985598	-4.46877e-05	0.00111275	0.968001
SL007284	CRISP3	P54108	239	-2.0865e-05	0.00122181	0.98639	-1.69127e-05	0.00124859	0.989205
SL010502	MAPK8	P45983	239	2.65352e-05	0.00181906	0.988374	-3.49581e-05	0.00185253	0.984961
SL003648	GDI2	P50395	240	1.68359e-05	0.00142436	0.990579	-1.25064e-05	0.00145052	0.993128
SL006189	KIF23	Q02241	239	-1.96398e-05	0.00171802	0.990889	0.000138131	0.00175099	0.937192
SL004337	FGF19	O95750	240	1.68052e-05	0.00195296	0.993142	-7.46607e-05	0.00194004	0.969336
SL017611	YWHAB YWHAE YWHAG YWHAH YWHAQ YWHAZ SFN	P31946 P62258 P61981 Q04917 P27348 P63104 P31947	240	-2.10814e-05	0.00257265	0.993469	0.000110338	0.00261889	0.966431
SL005508	CA9	Q16790	240	-1.21651e-05	0.00156743	0.993814	8.10366e-05	0.00158563	0.959286
