# Supplementary material for: Plasma proteomic signature of age in healthy humans
Source: Aging Cell. 2018 Jul 11;17(5):e12799. doi: 10.1111/acel.12799 (PMC6156492; doi:10.1111/acel.12799)
Supplement: Supplementary file 4 [file ACEL-17-e12799-s004.xlsx]

## Sheet: STable8_Senescence
SomaId	Gene ID	UniProt	beta	se	p
SL003869	GDF15	Q99988	0.017696	0.000839091	7.49335e-56
SL000522	MMP12	P39900	0.0143565	0.00120444	7.59434e-26
SL001992	TNFRSF1A	P19438	0.00691428	0.000650955	1.02006e-21
SL000591	TIMP1	P01033	0.00573166	0.000544255	1.88917e-21
SL000466	IGFBP2	P18065	0.0135828	0.00137066	1.6159e-19
SL005172	IGFBP6	P24592	0.0057079	0.00061341	1.04464e-17
SL001800	TNFRSF1B	P20333	0.00588868	0.000704875	6.14053e-15
SL002731	FAS	P25445	0.00573326	0.000720996	8.25219e-14
SL000002	VEGFA	P15692	0.00402998	0.000555553	6.20304e-12
SL002506	PLAUR	Q03405	0.00532377	0.000740724	9.06853e-12
SL000053	PLAT	P00750	0.00888124	0.00126022	2.06411e-11
SL000343	CTSB	P07858	0.00554084	0.000796571	3.57138e-11
SL000519	CCL3	P10147	0.00879946	0.00136578	6.69975e-10
SL004016	CXCL16	Q9H2A7	0.00380153	0.000643548	1.2308e-08
SL001938	INHBA	P08476	0.00570468	0.00105944	1.78273e-07
SL000516	CCL7	P80098	0.00609044	0.00113501	1.94769e-07
SL000592	TIMP2	P16035	0.00279653	0.000533386	3.5531e-07
SL004556	CD55	P08174	0.00342704	0.000656523	3.97099e-07
SL000497	LAMA1 LAMB1 LAMC1	P25391 P07942 P11047	0.00498302	0.000958346	4.38126e-07
SL000613	PLAU	P00749	0.00390003	0.000774603	9.62602e-07
SL005087	IGFBP7	Q16270	0.00335313	0.000697297	2.73229e-06
SL000521	MMP1	P03956	0.00826747	0.00207828	9.29048e-05
SL004837	INHBA INHBB	P08476 P09529	0.00354017	0.000919705	0.000153398
SL000045	IGFBP3	P17936	-0.00257724	0.000712968	0.000368622
SL000039	CXCL8	P10145	0.00320083	0.000912336	0.000542573
SL000074	TP53	P04637	0.00220606	0.000634993	0.000611822
SL000455	JUN	P05412	0.00235959	0.000721586	0.00123891
SL004712	CXCL12	P48061	0.00228422	0.000716106	0.00162027
SL003176	CCL1	P22362	0.00194264	0.000674772	0.00436271
SL000645	MMP10	P09238	0.00385951	0.00143199	0.00754943
SL000441	HGF	P14210	0.00285242	0.0010672	0.0080632
SL003993	BMP6	P22004	0.00200278	0.000754848	0.00852367
SL001795	IL1B	P01584	0.00320568	0.00121237	0.00875632
SL001721	PECAM1	P16284	0.00167996	0.000644676	0.00975641
SL003178	ICAM3	P32942	0.0022802	0.000891255	0.01116
SL000515	CCL8	P80075	0.00218206	0.000855042	0.0113563
SL000426	FN1	P02751	0.00314572	0.00123848	0.0117395
SL003170	CCL26	Q9Y258	0.0026101	0.00103299	0.0121847
SL000584	TGFB1	P01137	0.0025335	0.00113318	0.0263334
SL002522	RB1	P06400	0.00261308	0.00117724	0.0274214
SL000038	CCL2	P13500	0.00290694	0.00133597	0.0305815
SL001726	CSF2	P04141	0.00271871	0.00128783	0.0358448
SL000047	IGF1	P05019	0.00131816	0.00066687	0.0492726
SL004486	VEGFC	P49767	0.00215369	0.00115715	0.0639792
SL000517	CCL13	Q99616	0.00164381	0.00100642	0.103768
SL004297	NRG1	Q02297	0.00208013	0.00127426	0.103959
SL000004	FGF2	P09038	0.00504378	0.00318114	0.114215
SL000483	IL7	P13232	0.00147799	0.000959031	0.124661
SL000542	ITGA2B ITGB3	P08514 P05106	0.00238005	0.00160625	0.13977
SL000087	IL6	P05231	0.00207622	0.00144791	0.152947
SL001691	FGF7	P21781	0.00143993	0.00101142	0.15589
SL000006	SERPINE1	P05121	0.00317441	0.00224673	0.159025
SL000139	EREG	O14944	0.00150479	0.00121823	0.218008
SL000462	IGFBP1	P08833	0.00233906	0.00208999	0.264223
SL002539	TNFRSF11B	O00300	0.00117772	0.00111926	0.293801
SL000523	MMP13	P45452	0.00106254	0.00113008	0.348086
SL016828	EGFR	P00533	0.00140014	0.00175992	0.427105
SL003169	CXCL5	P42830	0.000625973	0.00085336	0.46398
SL000125	IL1A	P01583	0.000855364	0.00116636	0.464086
SL000136	AREG	P15514	-0.00119388	0.00180945	0.510038
SL003080	MIF	P14174	0.000629043	0.00101331	0.535358
SL003173	CXCL1	P09341	0.00107	0.00177643	0.547546
SL001718	IL13	P35225	0.000679378	0.00124685	0.586367
SL003172	CXCL6	P80162	0.000679739	0.00181333	0.70811
SL002922	ICAM1	P05362	0.000450438	0.00136512	0.741726
SL000524	MMP3	P08254	-0.000302212	0.00115459	0.793747
SL006919	RPS6KA5	O75582	0.000238249	0.00120846	0.843882
SL000003	ANG	P03950	-0.000123102	0.000767985	0.872791
SL000133	CCL20	P78556	0.000195309	0.00139698	0.888933
SL017610	CXCL3 CXCL2	P19876 P19875	0.000152885	0.00207814	0.941417
SL002646	MMP14	P50281	-8.35679e-05	0.00149851	0.955576
SL005171	IGFBP4	P22692	2.36661e-05	0.000805589	0.976589
