# Supplementary material for: Plasma proteomic signature of age in healthy humans
Source: Aging Cell. 2018 Jul 11;17(5):e12799. doi: 10.1111/acel.12799 (PMC6156492; doi:10.1111/acel.12799)
Supplement: Supplementary file 5 [file ACEL-17-e12799-s005.xlsx]

## Sheet: Sheet1
SeqId	SOMAID	Official Gene symbol	76-protein predictor	63-protein predictor	58-protein predictor	49-protein predictor	40-protein predictor	27-protein predictor	17-protein predictor	9-protein predictor	8-protein predictor	7-protein predictor	5-protein predictor	3-protein predictor	GDF15-predictor
(Intercept)	NA	NA	90.2171	97.8407	102.454	102.214	95.8645	85.1034	44.0382	-4.43478	-7.12876	-9.67265	102.454	7.53061	26.395
SeqId.11102.22_3	SL012561	REG4	3.00442	2.56774	2.41087	1.97904	1.55193	0.45464	NA	NA	NA	NA	NA	NA	NA
SeqId.11104.13_3	SL003340	CHI3L1	0.361053	0.268271	0.151662	NA	NA	NA	NA	NA	NA	NA	NA	NA	NA
SeqId.13093.6_3	SL005430	SECTM1	2.99428	3.00043	2.83395	2.01024	0.671055	NA	NA	NA	NA	NA	NA	NA	NA
SeqId.13101.60_3	SL007631	SOST	5.60447	5.57872	5.59049	5.5467	5.55532	5.73219	5.23945	3.95835	2.73051	1.23691	5.59049	0.623039	NA
SeqId.13117.232_3	SL018256	CHKB	-2.7911	-2.71982	-2.62222	-2.16111	-1.42794	-0.721725	NA	NA	NA	NA	NA	NA	NA
SeqId.13118.5_3	SL011888	SMOC1	2.88648	2.66094	2.83829	2.72928	1.96789	0.31108	NA	NA	NA	NA	NA	NA	NA
SeqId.13124.20_3	SL018587	ISLR2	-0.870866	-1.26146	-1.28964	-1.16275	-0.754154	NA	NA	NA	NA	NA	NA	NA	NA
SeqId.14123.34_3	SL017424	C10orf54	-0.188113	NA	NA	NA	NA	NA	NA	NA	NA	NA	NA	NA	NA
SeqId.14128.121_3	SL017106	IFNA10	0.0235057	NA	NA	NA	NA	NA	NA	NA	NA	NA	NA	NA	NA
SeqId.14153.8_3	SL004139	EFNA3	-3.00179	-2.60242	-2.16422	-1.25663	NA	NA	NA	NA	NA	NA	NA	NA	NA
SeqId.2475.1_3	SL004010	KIT	-0.606585	-0.469007	-0.183542	NA	NA	NA	NA	NA	NA	NA	NA	NA	NA
SeqId.2516.57_3	SL003193	CCL21	-1.76987	-1.01795	-0.550509	NA	NA	NA	NA	NA	NA	NA	NA	NA	NA
SeqId.2571.12_3	SL000045	IGFBP3	-1.37174	-1.19088	-1.03714	-0.855591	-0.0148303	NA	NA	NA	NA	NA	NA	NA	NA
SeqId.2585.2_5	SL000546	PRL	-3.34716	-2.90449	-2.67212	-2.41869	-2.11861	-1.2001	NA	NA	NA	NA	NA	NA	NA
SeqId.2677.1_1	SL002644	EGFR	-3.48436	-3.88564	-3.95702	-2.65307	-0.645005	NA	NA	NA	NA	NA	NA	NA	NA
SeqId.2741.22_2	SL005217	SIGLEC6	-1.14057	-0.789055	-0.566781	NA	NA	NA	NA	NA	NA	NA	NA	NA	NA
SeqId.2765.4_3	SL021043	GDF11 MSTN	-0.823056	-0.604638	-0.487703	-0.227615	NA	NA	NA	NA	NA	NA	NA	NA	NA
SeqId.2813.11_2	SL006924	AGRP	-3.65328	-3.31301	-3.07158	-2.45108	-1.56663	-0.158812	NA	NA	NA	NA	NA	NA	NA
SeqId.2819.23_2	SL002081	CDH5	-0.667299	-0.097202	NA	NA	NA	NA	NA	NA	NA	NA	NA	NA	NA
SeqId.2826.53_2	SL004644	EDA	-1.03744	-0.840474	-0.85344	-0.62724	-0.00853581	NA	NA	NA	NA	NA	NA	NA	NA
SeqId.2985.35_1	SL003173	CXCL1	0.211169	NA	NA	NA	NA	NA	NA	NA	NA	NA	NA	NA	NA
SeqId.3032.11_2	SL000428	CGA FSHB	1.72694	1.7923	1.83491	1.81526	1.73989	1.69031	1.58209	1.20705	0.793167	0.255952	1.83491	NA	NA
SeqId.3035.80_2	SL004354	IL19	-1.89916	-2.4621	-2.61442	-2.32849	-1.61698	NA	NA	NA	NA	NA	NA	NA	NA
SeqId.3044.3_2	SL003323	CCL18	NA	NA	NA	0.157715	0.555533	0.536754	NA	NA	NA	NA	NA	NA	NA
SeqId.3045.72_2	SL002704	PTN	3.07783	2.77112	2.478	2.45664	2.49822	2.60534	2.43662	2.57873	2.13469	1.17062	2.478	0.679217	NA
SeqId.3168.8_2	SL004626	ADAMTS5	4.14556	3.87404	3.64217	3.23128	3.05484	2.81243	1.98945	0.902094	0.113165	NA	NA	NA	NA
SeqId.3220.40_2	SL010378	RET	-1.84819	-2.18072	-2.39825	-2.82208	-2.86924	-2.83892	-2.78515	-2.27538	-1.37687	-0.144325	NA	NA	NA
SeqId.3221.54_1	SL003770	SFRP1	2.01487	1.73158	1.27544	0.558717	NA	NA	NA	NA	NA	NA	NA	NA	NA
SeqId.3293.2_4	SL006108	CD5L	0.3787	NA	NA	NA	NA	NA	NA	NA	NA	NA	NA	NA	NA
SeqId.3303.23_2	SL004438	CST6	-0.734958	-0.770041	-0.768746	-0.500866	NA	NA	NA	NA	NA	NA	NA	NA	NA
SeqId.3323.37_1	SL004610	LRP8	-0.950151	-0.491971	-0.00334852	NA	NA	NA	NA	NA	NA	NA	NA	NA	NA
SeqId.3329.14_2	SL004515	PGLYRP1	0.820974	0.58453	0.38092	NA	NA	NA	NA	NA	NA	NA	NA	NA	NA
SeqId.3364.76_2	SL006910	CTSV	-0.424446	-0.58339	-0.774473	-1.04151	-1.30454	-1.64083	-1.43798	NA	NA	NA	NA	NA	NA
SeqId.3378.49_2	SL000064	KLK7	-1.10126	-0.949609	-0.899346	-0.904671	-0.667601	NA	NA	NA	NA	NA	NA	NA	NA
SeqId.3396.54_2	SL000565	REN	0.318591	0.145277	0.0709781	NA	NA	NA	NA	NA	NA	NA	NA	NA	NA
SeqId.3438.10_2	SL009324	FSTL3	1.3355	0.978233	0.992862	1.03048	0.747664	0.150179	NA	NA	NA	NA	NA	NA	NA
SeqId.3461.58_1	SL009089	BCAN	-3.96488	-3.96947	-3.98769	-3.97422	-3.99871	-3.10265	-0.620137	NA	NA	NA	NA	NA	NA
SeqId.3505.6_2	SL000507	LTA LTB	-0.253647	-0.249436	-0.22554	NA	NA	NA	NA	NA	NA	NA	NA	NA	NA
SeqId.3600.2_3	SL006029	CHIT1	2.01115	2.02471	1.98913	1.92134	1.82633	1.6527	1.11891	0.0255989	NA	NA	NA	NA	NA
SeqId.3607.71_1	SL009412	DKK3	0.180107	0.0720407	NA	NA	NA	NA	NA	NA	NA	NA	NA	NA	NA
SeqId.3624.3_4	SL011069	PRSS27	-3.57043	-3.86259	-4.24342	-4.62589	-5.10073	-5.01989	-4.06551	NA	NA	NA	NA	NA	NA
SeqId.3707.12_2	SL000254	ALB	3.93509	3.39211	2.90509	2.08014	0.958613	NA	NA	NA	NA	NA	NA	NA	NA
SeqId.4141.79_1	SL003183	CXCL10	0.57076	0.728101	0.815582	1.02362	1.14845	1.03847	0.438712	NA	NA	NA	NA	NA	NA
SeqId.4145.58_2	SL004359	NTF3	-2.16268	-1.53102	-1.10854	-0.222359	NA	NA	NA	NA	NA	NA	NA	NA	NA
SeqId.4155.3_2	SL003198	TNC	-0.90512	-0.674532	-0.370019	NA	NA	NA	NA	NA	NA	NA	NA	NA	NA
SeqId.4314.12_2	SL011809	DCTPP1	NA	NA	0.0857175	0.132166	NA	NA	NA	NA	NA	NA	NA	NA	NA
SeqId.4328.2_2	SL013490	BOC	-1.2973	-1.22901	-1.01098	-0.674825	-0.457279	-0.211897	NA	NA	NA	NA	NA	NA	NA
SeqId.4374.45_2	SL003869	GDF15	4.22251	4.61377	5.01241	5.98927	7.24275	8.23704	8.45316	8.16758	7.30741	6.04999	5.01241	5.35759	4.25292
SeqId.4437.56_3	SL014028	ENTPD5	3.01557	2.90323	2.67523	2.0343	0.760201	NA	NA	NA	NA	NA	NA	NA	NA
SeqId.4471.50_2	SL008945	TGM3	0.048078	NA	NA	NA	NA	NA	NA	NA	NA	NA	NA	NA	NA
SeqId.4496.60_2	SL000522	MMP12	1.34826	1.58238	1.71283	1.83412	2.29247	2.60081	2.5179	1.92917	1.24598	0.305646	1.71283	NA	NA
SeqId.4541.49_2	SL014092	CDON	-8.70566	-9.08845	-9.24139	-9.73111	-10.3845	-10.9439	-10.3286	-7.30905	-3.94414	-0.0454422	NA	NA	NA
SeqId.4542.24_2	SL001896	CLU	-0.000752607	NA	NA	NA	NA	NA	NA	NA	NA	NA	NA	NA	NA
SeqId.4801.13_3	SL007153	LPO	-0.892827	-0.694443	-0.598572	-0.408158	-0.208092	NA	NA	NA	NA	NA	NA	NA	NA
SeqId.4831.4_2	SL002823	SELL	-6.79808	-6.77539	-6.90854	-7.021	-6.39993	-4.67434	-1.56077	NA	NA	NA	NA	NA	NA
SeqId.4867.15_2	SL003310	VEGFA	0.220166	0.0888778	NA	NA	NA	NA	NA	NA	NA	NA	NA	NA	NA
SeqId.4913.78_1	SL003300	CCL16	0.642024	0.547429	0.461709	0.250793	NA	NA	NA	NA	NA	NA	NA	NA	NA
SeqId.4917.62_1	SL003182	ITGAV ITGB5	0.622672	0.268765	NA	NA	NA	NA	NA	NA	NA	NA	NA	NA	NA
SeqId.4968.50_1	SL008099	CAPG	NA	NA	NA	NA	NA	0.152712	0.493215	NA	NA	NA	NA	NA	NA
SeqId.4979.34_2	SL008178	DPT	1.26417	1.26555	1.30745	1.28101	1.11016	0.722615	NA	NA	NA	NA	NA	NA	NA
SeqId.5061.27_3	SL004853	ICOSLG	0.0133876	NA	NA	NA	NA	NA	NA	NA	NA	NA	NA	NA	NA
SeqId.5099.14_3	SL005195	LAG3	1.24562	0.957406	0.680108	0.0235941	NA	NA	NA	NA	NA	NA	NA	NA	NA
SeqId.5116.62_2	SL007680	ROBO2	-0.552995	-0.232976	-0.419339	NA	NA	NA	NA	NA	NA	NA	NA	NA	NA
SeqId.5134.52_2	SL007547	HAVCR2	NA	NA	NA	0.137245	0.0024293	NA	NA	NA	NA	NA	NA	NA	NA
SeqId.5140.56_3	SL005231	UNC5D	-0.27224	NA	NA	NA	NA	NA	NA	NA	NA	NA	NA	NA	NA
SeqId.5356.2_3	SL003080	MIF	0.082702	NA	NA	NA	NA	NA	NA	NA	NA	NA	NA	NA	NA
SeqId.5392.73_2	SL002731	FAS	0.0714036	NA	NA	NA	NA	NA	NA	NA	NA	NA	NA	NA	NA
SeqId.5508.62_3	SL000344	CTSD	0.00152627	NA	NA	NA	NA	NA	NA	NA	NA	NA	NA	NA	NA
SeqId.5509.7_3	SL000084	EGF	-0.196596	NA	NA	-0.260618	-0.388909	-0.132688	NA	NA	NA	NA	NA	NA	NA
SeqId.7638.30_3	SL005403	LMAN2	-0.520113	-0.190211	NA	NA	NA	NA	NA	NA	NA	NA	NA	NA	NA
SeqId.7655.11_3	SL002785	NPPB	0.714786	0.610988	0.476715	0.329721	0.292778	0.334771	0.146113	NA	NA	NA	NA	NA	NA
SeqId.8464.31_3	SL012517	RSPO4	3.04218	3.10354	3.08097	2.98827	2.72275	2.19903	1.13873	NA	NA	NA	NA	NA	NA
SeqId.8468.19_3	SL000062	KLK3	0.31116	0.369235	0.336647	0.229866	NA	NA	NA	NA	NA	NA	NA	NA	NA
SeqId.8488.33_3	SL000542	ITGA2B ITGB3	0.320751	0.0668755	NA	NA	NA	NA	NA	NA	NA	NA	NA	NA	NA
SeqId.9171.11_3	SL016969	CSRP3	0.726123	0.391089	0.12148	NA	NA	NA	NA	NA	NA	NA	NA	NA	NA
SeqId.9187.2_3	SL013165	HMGN1	-1.70467	-0.906613	-0.232529	NA	NA	NA	NA	NA	NA	NA	NA	NA	NA
SeqId.9191.8_3	SL002602	TFF2	1.24294	1.28928	1.24959	0.788973	0.27482	NA	NA	NA	NA	NA	NA	NA	NA
SeqId.9212.22_3	SL008381	CTSF	0.0744634	NA	NA	NA	NA	NA	NA	NA	NA	NA	NA	NA	NA
SeqId.9213.24_3	SL018900	FTCD	-0.639343	-0.660285	-0.610497	-0.332956	-0.0520795	NA	NA	NA	NA	NA	NA	NA	NA
SeqId.9216.100_3	SL009948	PLXNB2	7.77371	7.10423	6.35848	4.47958	2.39097	NA	NA	NA	NA	NA	NA	NA	NA
