# Supplementary material for: Plasma proteomic signature of age in healthy humans
Source: Aging Cell. 2018 Jul 11;17(5):e12799. doi: 10.1111/acel.12799 (PMC6156492; doi:10.1111/acel.12799)
Supplement: Supplementary file 6 [file ACEL-17-e12799-s006.xlsx]

## Sheet: Stable9_sex_intx
				Women				Men
SomaId	TargetFullName	Gene ID	UniProt	N	Beta	SE	P	N	Beta	SE	P	P (interaction)
SL000428	Follicle stimulating hormone	CGA; FSHB	P01215; P01225	120	0.0529892	0.00363173	9.45427e-28	120	0.0212197	0.00287903	3.01437e-11	2.44506e-11
SL005102	Sex hormone-binding globulin	SHBG	P04278	120	-0.00500875	0.00217974	0.0234099	120	0.0127038	0.00192301	1.34695e-09	5.452e-09
SL001998	Tissue factor pathway inhibitor	TFPI	P10646	119	0.00931731	0.00101408	2.47081e-15	120	0.0010635	0.000947523	0.264073	6.31502e-09
SL000506	Luteinizing hormone	CGA; LHB	P01215; P01229	120	0.0299536	0.00363064	3.25058e-13	120	0.00745237	0.00232665	0.00176697	1.53697e-07
SL000049	Vitamin K-dependent protein S	PROS1	P07225	120	0.00357636	0.000764025	7.99216e-06	120	-0.0024753	0.000922178	0.00836409	9.20557e-07
SL001766	Human Chorionic Gonadotropin	CGA; CGB	P01215; P01233	120	0.0463835	0.00417125	7.48072e-20	120	0.0184026	0.00404901	1.38575e-05	2.38324e-06
SL007673	Netrin-4	NTN4	Q9HB63	120	0.00228517	0.0010063	0.0250502	120	-0.00471766	0.000946149	2.24378e-06	5.62757e-06
SL005087	Insulin-like growth factor-binding protein 7	IGFBP7	Q16270	120	0.00606799	0.00103389	4.46339e-08	120	0.000290559	0.000841083	0.730392	2.38211e-05
