# Supplementary material for: Plasma proteomic signature of age in healthy humans
Source: Aging Cell. 2018 Jul 11;17(5):e12799. doi: 10.1111/acel.12799 (PMC6156492; doi:10.1111/acel.12799)
Supplement: Supplementary file 7 [file ACEL-17-e12799-s007.xlsx]

## Sheet: STable11_GO
Term	Gene Count	Genes list	FDR
GO: Biological processes
GO:0070374~positive regulation of ERK1 and ERK2 cascade	22	HAVCR2, EGFR, CCL3, NRP1, MAP2K2, CHI3L1, CCL4L1, CCL15, LGALS9, CCL18, CCL7, CCL11, FGG, CCL23, CCL14, FGA, FGB, CCL3L1, SERPINF2, VEGFA, PLA2G2A, EPO	1.88405e-11
GO:0007267~cell-cell signaling	24	CGA, PPY, CCL3, NRP1, EFNB3, EFNA2, EFNB1, EFNB2, CXCL9, CCL4L1, CCL15, CCL18, CCL7, CXCL10, PTHLH, AMH, INHBA, LILRB2, CCL23, ADM, EFNA4, GDF15, FSHB, LHB	4.36129e-10
GO:0006954~inflammatory response	27	HAVCR2, CCL3, RARRES2, C5, ANXA1, CXCL9, CHI3L1, CCL4L1, TNFRSF8, CCL15, CCL7, CCL18, EPHA2, LGALS9, CXCL10, CCL11, TNFRSF9, TNFRSF1A, TNFRSF1B, CCL14, CCL23, RELT, CCL3L1, IL17F, SERPINA3, FAS, SPP1	7.08384e-09
GO:0006955~immune response	28	IL1R2, CCL3, IL16, CXCL9, TNFSF15, TNFRSF8, CHIT1, CXCL10, B2M, TNFRSF1A, TNFRSF1B, CCL23, IGHA1, IGHA2, FAS, SECTM1, IL1RN, CCL4L1, CTSS, CCL15, CCL18, CCL11, LILRB2, TNFRSF9, CCL14, RELT, C1QBP, SLPI	1.28056e-08
GO:0071347~cellular response to interleukin-1	13	CCL3, CHI3L1, CCL4L1, CCL15, CCL18, CCL7, CCL11, CCL23, CCL14, SFRP1, CCL3L1, FGB, TFPI	1.85722e-07
GO:0002548~monocyte chemotaxis	11	CCL11, CCL3, CCL23, CCL14, LGALS3, CCL3L1, ANXA1, CCL4L1, CCL15, CCL7, CCL18	1.90307e-07
GO:0042730~fibrinolysis	9	PLAT, FGG, FGA, FGB, SERPINF2, SERPING1, PLAU, ANXA2, PLAUR	2.09855e-07
GO:0071346~cellular response to interferon-gamma	12	MRC1, CCL11, CCL3, CCL23, CCL14, ADAMTS13, CCL3L1, CCL4L1, CCL15, CCL7, CCL18, LGALS9	2.51931e-07
GO:0002576~platelet degranulation	14	RARRES2, SERPING1, TIMP1, AHSG, FGG, FGA, SERPINF2, FGB, ALB, VEGFA, SERPINA3, EGF, CFD, FN1	1.33731e-06
GO:0070098~chemokine-mediated signaling pathway	12	CCL11, CCL3, CCL23, CCL14, CCL3L1, TFF2, CXCL9, CCL4L1, CCL15, CCL7, CCL18, CXCL10	2.98235e-06
GO:0071356~cellular response to tumor necrosis factor	14	CCL3, ADAMTS13, CHI3L1, CCL4L1, POSTN, CCL15, CCL18, CCL7, CCL11, CCL23, CCL14, IL18BP, SFRP1, CCL3L1	3.05857e-06
GO:0030335~positive regulation of cell migration	17	EGFR, COL18A1, CGA, RET, CCL3, EPHA1, CCL7, NTRK3, CCL11, SEMA6B, ITGAV, CXCL16, VEGFA, SEMA3E, LAMB1, FSHB, PLAU	3.88686e-06
GO:0050729~positive regulation of inflammatory response	12	CCL11, EGFR, TNFRSF1A, CCL3, CCL23, CCL14, CCL3L1, PLA2G2A, CCL4L1, CCL15, CCL7, CCL18	4.05166e-06
GO:0022617~extracellular matrix disassembly	12	KLK7, CAPG, MMP7, CTSS, LAMC1, TIMP2, MMP12, CTSV, ADAMTS5, SPP1, FN1, TIMP1	6.30256e-06
GO:0030198~extracellular matrix organization	17	COL18A1, LUM, CCDC80, ITGB5, POSTN, LAMA1, FGG, BGN, FGA, FGB, ITGAV, TGFBI, LAMC1, JAM2, LAMB1, SPP1, FN1	9.71626e-06
GO:0006935~chemotaxis	14	CCL11, CCL3, RARRES2, CCL23, CXCL16, C5, CXCL9, CCL15, PLAU, LGALS9, CCL7, CCL18, CXCL10, PLAUR	1.10495e-05
GO:0007165~signal transduction	41	CGA, NRP1, IGFBP6, CXCL9, TNFSF15, TNFRSF8, CCL7, CXCL10, ALCAM, TNFRSF1A, FGG, CCL23, FGA, FGB, SMOC1, IL15RA, FAS, UNC5C, EGF, EPO, MRC1, EGFR, SECTM1, RET, SPARCL1, NRXN3, ANXA1, CCL4L1, CCL15, CCL18, PLAUR, CCL11, LILRB2, ADM, PDE9A, IL5RA, GDF15, FSHB, IGFBP2, LHB, PLAU	1.93567e-05
GO:0007155~cell adhesion	24	COL18A1, SELL, IGFBP7, EFNB1, EFNB2, ITGB5, CCL4L1, POSTN, ALCAM, CCL11, LAMA1, ITGAV, CDON, TGFBI, SIGLEC7, DSC2, LAMC1, LAMB1, BOC, SPP1, FN1, THBS4, DPT, SPON1	5.55854e-05
GO:0048247~lymphocyte chemotaxis	8	CCL11, CCL3, CCL23, CCL14, CCL3L1, CCL4L1, CCL15, CCL18	8.90731e-05
GO:0007411~axon guidance	14	FLRT3, FLRT2, NRP1, EFNB3, NRXN3, EFNA2, EFNB1, EFNB2, NTN1, EPHB2, EFNA5, EFNA4, UNC5C, BOC	0.000265507
GO:0030593~neutrophil chemotaxis	10	CCL11, CCL3, CCL23, CCL14, LGALS3, CCL3L1, CCL4L1, CCL15, CCL7, CCL18	0.000290852
GO:0008284~positive regulation of cell proliferation	23	EGFR, COL18A1, CGA, EFNB2, CST3, DLL1, NTN1, EPHA1, CXCL10, TIMP1, PTHLH, NTRK3, REG1A, CCL14, SFRP1, ADM, ITGAV, VEGFA, PTN, FSHB, EGF, FN1, EPO	0.000317655
GO:0006953~acute-phase response	8	SERPINF2, IL1RN, SERPINA3, HP, FN1, CD163, EPO, AHSG	0.00102495
GO:0032496~response to lipopolysaccharide	13	TNFRSF1A, TNFRSF9, IL18BP, ADM, RELT, IL10RA, CXCL9, SLPI, TNFRSF8, FAS, LGALS9, EPO, CXCL10	0.00264017
GO:0048013~ephrin receptor signaling pathway	10	NTRK3, EFNB3, EFNB1, EFNA2, EFNB2, EFNA5, EFNA4, EPHA1, EPHA2, EPHB2	0.00288714
GO:0046718~viral entry into host cell	9	MRC1, CD55, EFNB3, ITGAV, EFNB2, ITGB5, HSPA1A, CTSB, CLEC4M	0.0154926
GO:0071222~cellular response to lipopolysaccharide	10	HAVCR2, MRC1, LILRB2, TNFRSF1B, ADAMTS13, CXCL16, TFPI, GSTP1, CXCL10, B2M	0.0276986
GO:0060326~cell chemotaxis	8	CCL3, CCL14, C5, CXCL9, CCL4L1, CCL15, EPHA2, CXCL10	0.034852
GO:0051384~response to glucocorticoid	8	GOT1, ADM, PAPPA, IL1RN, FAS, IGFBP2, ADIPOQ, CTSV	0.034852
GO:0010951~negative regulation of endopeptidase activity	10	SERPINF2, C5, PI3, SERPINA3, TFPI, SLPI, SERPING1, TIMP2, TIMP1, AHSG	0.0479231
GO: Cellular Component
GO:0005615~extracellular space	124	S100A4, IL16, LTBP4, MMP7, FSTL3, TNFSF15, POSTN, FSTL1, CXCL10, B2M, PAPPA, TGFBI, IL15RA, CFD, SPON1, EGFR, SPARCL1, CST3, CST2, CCL4L1, SERPING1, CST1, PTHLH, LILRB2, SCGB2A1, IFNB1, SERPINF2, VEGFA, CST5, TFPI, PLA2G2A, STC1, LAMC1, ADAMTS5, PPY, CCL3, TIMP2, CHIT1, CCL7, TIMP1, AHSG, FGG, FGA, ALB, FGB, IL17F, TFF2, EGF, LAMB1, AGRP, FN1, SPP1, COL18A1, PLAT, LGALS3, EFEMP1, IL1RN, CHI3L1, L…	9.40985e-78
GO:0005576~extracellular region	110	CGA, RARRES2, IL16, CNDP1, LTBP4, EFNA2, MMP7, FSTL3, FSTL1, JAG1, B2M, CXCL10, PAPPA, TGFBI, CFD, TPSB2, CST3, CCL4L1, SERPING1, DLL1, CLEC4M, PTHLH, IFNB1, SERPINF2, VEGFA, CST5, TFPI, PLA2G2A, EFNA5, EFNA4, LAMC1, ADAMTS5, IL1R2, CCL3, PPY, TIMP2, CCL7, CHIT1, TIMP1, EPHB2, AHSG, FGG, FGA, FGB, ALB, IL17F, EGF, LAMB1, FN1, SPP1, COL18A1, PLAT, MAP2K2, EFEMP1, NTN1, NOTCH3, LAMA1, CD55, APOL1, …	3.33888e-53
GO:0070062~extracellular exosome	97	S100A4, RARRES2, LTBP4, IGFBP7, PGD, IGFBP6, MMP7, HP, FSTL1, CKB, B2M, GOT1, TGFBI, SERPINA3, H2AFZ, FAS, CFD, NEGR1, MB, CTSZ, SPARCL1, EFNB1, PLXNB2, ERP29, CST3, SERPING1, CTSV, DCTN2, PLAUR, PSMA2, BGN, IL18BP, RELT, HIST2H2BE, SERPINF2, CST5, PLA2G2A, SLPI, CTSB, LAMC1, FSHB, GSTP1, CTSF, C6, LUM, C5, ITGB5, TNFRSF8, TIMP2, AHSG, TIMP1, ALCAM, FGG, REG1A, FGA, ALB, FGB, ITGAV, TFF2, IGHA1, …	9.63025e-21
GO:0005578~proteinaceous extracellular matrix	28	ADAMTS13, LUM, LTBP4, MMP7, POSTN, TIMP2, TIMP1, GPC6, SMOC1, TGFBI, FN1, SPON1, DPT, COL18A1, FLRT3, FLRT2, SPARCL1, EFEMP1, CHI3L1, MMP17, MMP12, LAMA1, BGN, SOST, SFRP1, VEGFA, PI3, ADAMTS5	2.56074e-14
GO:0031012~extracellular matrix	28	RARRES2, LUM, IGFBP7, LTBP4, MMP7, POSTN, TIMP2, AHSG, TGFBI, LAMB1, THBS4, FN1, SPON1, DPT, COL18A1, PLAT, LGALS3, EFEMP1, MMP17, SOD3, ANXA2, LAMA1, BGN, SOST, SFRP1, CDON, SLPI, LAMC1	2.77556e-13
GO:0009986~cell surface	36	NRP1, ADAMTS13, MMP7, ITGB5, IL17RC, TIMP2, TNFRSF1A, FGG, FGA, FGB, ITGAV, PTN, PCSK9, FAS, EPO, HAVCR2, MRC1, EGFR, PLAT, PLXNB2, ERP29, ANXA1, ADIPOQ, EPHA2, ANXA2, LILRB2, CD55, BGN, SFRP1, C1QBP, LAYN, SERPINF2, CD59, VEGFA, TFPI, PLAU	5.66214e-13
GO:0031093~platelet alpha granule lumen	13	FGG, FGA, ALB, FGB, SERPINF2, VEGFA, SERPINA3, SERPING1, CFD, EGF, FN1, AHSG, TIMP1	2.50311e-09
GO:0005604~basement membrane	14	COL18A1, CST3, CCDC80, NTN1, TIMP1, ANXA2, LAMA1, SMOC1, TGFBI, PTN, EFNA5, LAMC1, LAMB1, THBS4	1.34661e-08
GO:0072562~blood microparticle	14	SERPING1, HSPA1A, HP, AHSG, FGG, APOL1, FGA, SERPINF2, FGB, ALB, IGHA1, SERPINA3, IGHA2, FN1	5.15319e-05
GO:0009897~external side of plasma membrane	15	SELL, CXCL9, CTSV, B2M, CXCL10, ALCAM, TNFRSF9, FGG, FGA, FGB, ITGAV, IGHA1, IGHA2, FAS, LAG3	0.000415363
GO:0005887~integral component of plasma membrane	41	TNFSF15, TNFRSF8, JAG1, IL17RC, EPHB2, ALCAM, TNFRSF1A, TNFRSF1B, GPC6, ITGAV, FAS, BOC, MRC1, FLRT3, FLRT2, RET, EFNB3, NRXN3, SELL, EFNB1, PLXNB2, EFNB2, MMP17, DLL1, EPHA1, EPHA2, CD163, PLAUR, CLEC4M, NTRK3, TNFRSF9, LILRB2, CD55, SEMA6B, LRP1, RELT, CDON, SIGLEC7, ROR1, EFNA4, JAM2	0.000439582
GO:0005577~fibrinogen complex	5	FGG, FGA, FGB, SERPINF2, FN1	0.00315416
GO:0005925~focal adhesion	18	FLRT3, EGFR, FLRT2, NRP1, MAP2K2, EFNB2, ANXA1, ITGB5, HSPA1A, EPHA2, B2M, PLAUR, ALCAM, LRP1, LAYN, ITGAV, CD59, PLAU	0.00724612
GO:0043235~receptor complex	10	NOTCH3, EGFR, NTRK3, TNFRSF1A, RET, NRP1, LRP1, ROR1, ITGB5, EGF	0.0303483
GO: Molecular function
GO:0008201~heparin binding	21	NRP1, REG4, SELL, CCDC80, MMP7, POSTN, FSTL1, CCL15, CCL7, SOD3, CXCL10, RSPO4, CCL23, SOST, SFRP1, RSPO3, VEGFA, PTN, ADAMTS5, FN1, THBS4	2.14384e-11
GO:0005102~receptor binding	28	RARRES2, PPY, C5, IGFBP6, TNFSF15, HSPA1A, IL17RC, EPHB2, CXCL10, ALCAM, FGG, FGA, FGB, RSPO3, AGRP, PLAT, ANXA1, CCL15, ADIPOQ, PLAUR, LAMA1, AMH, ADM, GFRA1, NPPB, IGFBP2, LHB, NPPA	1.02163e-10
GO:0008009~chemokine activity	13	CCL11, CCL3, CCL23, CCL14, CCL3L1, CXCL16, C5, CXCL9, CCL4L1, CCL15, CCL7, CCL18, CXCL10	1.11822e-09
GO:0005179~hormone activity	12	PTHLH, AMH, INHBA, CGA, PPY, ADM, NPPB, STC1, FSHB, ADIPOQ, LHB, EPO	4.15158e-05
GO:0002020~protease binding	12	LRP1, SERPINF2, SELL, ITGAV, CST5, CST3, CST2, CST1, TIMP2, ANXA2, FN1, TIMP1	8.84162e-05
GO:0005125~cytokine activity	14	SECTM1, IL16, IL1RN, TNFSF15, CXCL9, CCL4L1, ADIPOQ, TIMP1, INHBA, IFNB1, IL17F, VEGFA, GDF15, SPP1	0.000565572
GO:0005031~tumor necrosis factor-activated receptor activity	7	TNFRSF9, TNFRSF1A, TNFRSF1B, RELT, TNFRSF8, TNFRSF19, FAS	0.000605795
GO:0050840~extracellular matrix binding	7	BGN, SPARCL1, ITGAV, TGFBI, VEGFA, ADAMTS5, SPP1	0.00101441
GO:0004872~receptor activity	14	MRC1, RET, NRXN3, ITGB5, CLEC4M, PLAUR, NOTCH3, LILRB2, TNFRSF9, LRP1, IL10RA, SIGLEC7, TNFRSF19, FAS	0.0059459
GO:0048020~CCR chemokine receptor binding	6	CCL11, CCL14, CCL3L1, CCL4L1, CCL15, CCL18	0.0122261
GO:0004866~endopeptidase inhibitor activity	7	SERPINF2, C5, PI3, CST3, TFPI, SLPI, AHSG	0.0145744
GO:0046875~ephrin receptor binding	6	EFNB3, EFNB1, EFNA2, EFNB2, EFNA5, EFNA4	0.0231672
