# Supplementary material for: Plasma proteomic signature of age in healthy humans
Source: Aging Cell. 2018 Jul 11;17(5):e12799. doi: 10.1111/acel.12799 (PMC6156492; doi:10.1111/acel.12799)
Supplement: Supplementary file 8 [file ACEL-17-e12799-s008.xlsx]

## Sheet: STable 12
Category	Term	Count	%	Fold Enrichment	P (Benjamini)
Annotation Cluster 1 (Enrichment Score: 8.45)
Cellular Component	GO:0031093~platelet alpha granule lumen	13	5.88235	19.4909	6.10935e-11
Biological Processes	GO:0002576~platelet degranulation	14	6.33484	10.422	1.45654e-07
Cellular Component	GO:0072562~blood microparticle	14	6.33484	7.59514	9.78242e-07
Cellular Component	GO:0005577~fibrinogen complex	5	2.26244	45.812	4.49069e-05
Annotation Cluster 2 (Enrichment Score: 6.65)
Biological Processes	GO:0070374~positive regulation of ERK1 and ERK2 cascade	22	9.95475	9.63924	1.84682e-11
Molecular Function	GO:0008009~chemokine activity	13	5.88235	20.7344	9.58108e-11
Biological Processes	GO:0006954~inflammatory response	27	12.2172	5.46239	2.31462e-09
Biological Processes	GO:0071347~cellular response to interleukin-1	13	5.88235	14.0392	3.64105e-08
Biological Processes	GO:0002548~monocyte chemotaxis	11	4.97738	20.0818	3.10912e-08
Biological Processes	GO:0071346~cellular response to interferon-gamma	12	5.42986	16.1423	3.08691e-08
Biological Processes	GO:0070098~chemokine-mediated signaling pathway	12	5.42986	12.9593	2.92342e-07
Biological Processes	GO:0071356~cellular response to tumor necrosis factor	14	6.33484	9.75874	2.72557e-07
Biological Processes	GO:0050729~positive regulation of inflammatory response	12	5.42986	12.6042	3.05508e-07
Biological Processes	GO:0006935~chemotaxis	14	6.33484	8.79886	6.76951e-07
Biological Processes	GO:0048247~lymphocyte chemotaxis	8	3.61991	21.9074	4.59542e-06
Biological Processes	GO:0030593~neutrophil chemotaxis	10	4.52489	11.6175	1.35763e-05
Molecular Function	GO:0048020~CCR chemokine receptor binding	6	2.71493	20.3877	0.000314235
Biological Processes	GO:0060326~cell chemotaxis	8	3.61991	9.43702	0.00121959
Molecular Function	GO:0031726~CCR1 chemokine receptor binding	4	1.80995	44.6587	0.00161017
Biological Processes	GO:0048245~eosinophil chemotaxis	4	1.80995	34.0781	0.00720124
Biological Processes	GO:0006874~cellular calcium ion homeostasis	7	3.16742	5.7713	0.0359361
Biological Processes	GO:0043547~positive regulation of GTPase activity	15	6.78733	2.03564	0.230452
Cellular Component	GO:0005623~cell	4	1.80995	3.29846	0.581477
Biological Processes	GO:0007186~G-protein coupled receptor signaling pathway	15	6.78733	1.27935	0.940806
Biological Processes	GO:0007010~cytoskeleton organization	4	1.80995	1.90499	0.972526
Annotation Cluster 3 (Enrichment Score: 5.78)
Biological Processes	GO:0007411~axon guidance	14	6.33484	6.75133	1.3013e-05
Biological Processes	GO:0048013~ephrin receptor signaling pathway	10	4.52489	8.91579	0.000113199
Molecular Function	GO:0046875~ephrin receptor binding	6	2.71493	18.0353	0.000496183
Annotation Cluster 4 (Enrichment Score: 3.87)
Molecular Function	GO:0004866~endopeptidase inhibitor activity	7	3.16742	13.6767	0.000340537
Biological Processes	GO:0010951~negative regulation of endopeptidase activity	10	4.52489	6.33684	0.00161895
Molecular Function	GO:0004867~serine-type endopeptidase inhibitor activity	6	2.71493	4.83419	0.0775851
Annotation Cluster 5 (Enrichment Score: 3.26)
Molecular Function	GO:0005031~tumor necrosis factor-activated receptor activity	7	3.16742	22.7946	2.2245e-05
Biological Processes	GO:0033209~tumor necrosis factor-mediated signaling pathway	9	4.0724	5.84815	0.00696375
Biological Processes	GO:0042981~regulation of apoptotic process	8	3.61991	2.87984	0.281246
Biological Processes	GO:0097190~apoptotic signaling pathway	4	1.80995	4.31976	0.561665
